# Supplementary material for: Mid-Gestational Gene Expression Profile in Placenta and Link to Pregnancy Complications
Source: PLoS One. 2012 Nov 7;7(11):e49248. doi: 10.1371/journal.pone.0049248 (PMC3492272; doi:10.1371/journal.pone.0049248)
Supplement: Table S5 — Functional enrichment analysis of up-regulated and down-regulated placental genes identified using group-based analysis (empirical Bayes moderated t-test) comparing early and mid-gestation discovery samples. Gene Ontology terms and pathways with statistically significant over-representation (FDR p<0.05, hypergrometric test) were retrieved from g:Profiler, separately for genes with induced and inhibited expression patterns. BP, biological process; CC, cellular component; MF, molecular function; ke, KEGG pathway; re, Reactome pathway. (XLS) [file pone.0049248.s014.xls]

## Sheet: upregulated_genes
category_ID	category_type	category_name	FDR_p-value	n_genes_in_category	n_genes_in_query	n_common_genes	common_genes
GO:0007165	BP	signal transduction	2.22e-12	2755	180	61	ADORA3,AKT3,AMOTL2,ANGPT1,ANKS1A,APAF1,ARHGAP5,BST2,CASP1,CCL13,CCL2,CD28,CD34,CD47,CMKLR1,CREB1,CREM,CYR61,CYTL1,DUSP1,DYRK2,ECM1,EFNB2,ERG,F3,FOS,FST,GBP1,GNA13,GPR183,GUCY1B3,HBEGF,HEY1,HGF,IFIT2,IFIT3,IQGAP2,IRS1,ITGBL1,ITPR2,JUN,KDR,RPS27,LRP6,MAP3K1,MCTP2,MEG3,MLL5,NAMPT,NEDD9,NR2F1,NR3C1,NUP153,PDE3A,PDGFA,PDPN,PECAM1,PELI1,PIK3CA,PKP1,PPP1R12B,PREX1,PRKAR1A,PRKG1,PRLR,PTK2,RALGPS2,RAPGEF5…
GO:0023052	BP	signaling	9.1e-12	3006	180	63	ADORA3,AKT3,AMOTL2,ANGPT1,ANKS1A,APAF1,ARHGAP5,BST2,CASP1,CCL13,CCL2,CD28,CD34,CD47,CMKLR1,CREB1,CREM,CYR61,CYTL1,DUSP1,DYRK2,ECM1,EFNB2,ERG,F3,FOS,FST,GBP1,GLS,GNA13,GPR183,GUCY1B3,HBEGF,HEY1,HGF,IFIT2,IFIT3,IQGAP2,IRS1,ITGBL1,ITPR2,JUN,KDR,RPS27,LRP6,MAP3K1,MCTP2,MEG3,MLL5,NAMPT,NEDD9,NFASC,NR2F1,NR3C1,NRCAM,NUP153,PDE3A,PDGFA,PDLIM5,PDPN,PECAM1,PELI1,PIK3CA,PKP1,PPP1R12B,PREX1,PRKAR1A,PRKG1,PR…
GO:0007154	BP	cell communication	1.55e-11	3042	180	63	ADORA3,AKT3,AMOTL2,ANGPT1,ANKS1A,APAF1,ARHGAP5,BST2,CASP1,CCL13,CCL2,CD28,CD34,CD47,CMKLR1,CREB1,CREM,CYR61,CYTL1,DUSP1,DYRK2,ECM1,EFNB2,ERG,F3,FOS,FST,GBP1,GLS,GNA13,GPR183,GUCY1B3,HBEGF,HEY1,HGF,IFIT2,IFIT3,IQGAP2,IRS1,ITGBL1,ITPR2,JUN,KDR,RPS27,LRP6,MAP3K1,MCTP2,MEG3,MLL5,NAMPT,NEDD9,NFASC,NR2F1,NR3C1,NRCAM,NUP153,PDE3A,PDGFA,PDLIM5,PDPN,PECAM1,PELI1,PIK3CA,PKP1,PPP1R12B,PREX1,PRKAR1A,PRKG1,PR…
GO:0065007	BP	biological regulation	1.75e-10	5024	180	83	ADORA3,AFF4,AKT3,AMOTL2,ANGPT1,ANKS1A,AP1S2,APAF1,ARHGAP5,ATF7IP,BST2,C7,CASP1,CCL13,CCL2,CD28,CD34,CD47,CDH5,CMKLR1,CREB1,CREM,CYR61,CYTL1,DPYSL3,DUSP1,DYRK2,ECM1,EED,EFNB2,ELF2,ERG,EXOC6,F3,FOS,FST,GADD45B,GBP1,GLS,GNA13,GPR183,GUCY1B3,HBEGF,HEY1,HGF,HLX,HNRPLL,HOOK3,HSD17B2,ICAM2,IFIT2,IFIT3,IQGAP2,IRF2BP2,IRS1,ITGBL1,ITPR2,JUN,JUNB,KDR,RPS27,RAD23B,LRP6,MAEL,MAP3K1,MCTP2,MEG3,MLL5,MORC3,MYST3…
GO:0035556	BP	intracellular signal transduction	4.92e-10	1126	180	34	AMOTL2,ANGPT1,APAF1,ARHGAP5,BST2,CASP1,CCL2,CMKLR1,CREB1,CYR61,DUSP1,DYRK2,ECM1,F3,FOS,GNA13,GPR183,GUCY1B3,HBEGF,IQGAP2,IRS1,ITPR2,JUN,KDR,RPS27,MAP3K1,MCTP2,PDE3A,PDGFA,PELI1,PIK3CA,PREX1,PRKAR1A,PRLR,PTK2,RALGPS2,RAPGEF5,RCAN1,SMAD1,SPRY1,TJP1,TLR8,TRIB1,UBR2
GO:0050789	BP	regulation of biological process	6.68e-10	4765	180	79	ADORA3,AFF4,AKT3,AMOTL2,ANGPT1,ANKS1A,AP1S2,APAF1,ARHGAP5,ATF7IP,BST2,C7,CASP1,CCL13,CCL2,CD28,CD34,CD47,CDH5,CMKLR1,CREB1,CREM,CYR61,CYTL1,DPYSL3,DUSP1,DYRK2,ECM1,EED,EFNB2,ELF2,ERG,F3,FOS,FST,GADD45B,GBP1,GLS,GNA13,GPR183,GUCY1B3,HBEGF,HEY1,HGF,HLX,HNRPLL,HOOK3,ICAM2,IFIT2,IFIT3,IQGAP2,IRF2BP2,IRS1,ITGBL1,ITPR2,JUN,JUNB,KDR,RPS27,RAD23B,LRP6,MAEL,MAP3K1,MCTP2,MEG3,MLL5,MORC3,MYST3,NAMPT,NEDD9,N…
GO:0019222	BP	regulation of metabolic process	8.6e-10	2915	180	58	ADORA3,AFF4,ANGPT1,APAF1,ARHGAP5,ATF7IP,CASP1,CCL2,CD28,CD34,CMKLR1,CREB1,CREM,CYR61,CYTL1,DUSP1,DYRK2,ECM1,EED,ELF2,F3,FOS,FST,GADD45B,GNA13,HBEGF,HEY1,HGF,HNRPLL,IRF2BP2,IRS1,ITPR2,JUN,JUNB,KDR,RPS27,RAD23B,LRP6,MAEL,MAP3K1,MEG3,MLL5,MORC3,MYST3,NAMPT,NFIB,NR2F1,NR3C1,PDGFA,PELI1,PHF10,PIK3CA,PPP1R12B,PREX1,PRKAR1A,PRKG1,PRLR,PTK2,RAB3GAP2,RCAN1,RNF111,SMAD1,SNX13,SNX18,SOX7,SPRY1,TCF4,TLR8,TMF…
GO:0050794	BP	regulation of cellular process	2.85e-09	4522	180	75	ADORA3,AFF4,AKT3,AMOTL2,ANGPT1,ANKS1A,APAF1,ARHGAP5,ATF7IP,BST2,CASP1,CCL13,CCL2,CD28,CD34,CD47,CDH5,CMKLR1,CREB1,CREM,CYR61,CYTL1,DPYSL3,DUSP1,DYRK2,ECM1,EED,EFNB2,ELF2,ERG,F3,FOS,FST,GADD45B,GBP1,GNA13,GPR183,GUCY1B3,HBEGF,HEY1,HGF,HLX,HNRPLL,HOOK3,IFIT2,IFIT3,IQGAP2,IRF2BP2,IRS1,ITGBL1,ITPR2,JUN,JUNB,KDR,RPS27,RAD23B,LRP6,MAEL,MAP3K1,MCTP2,MEG3,MLL5,MORC3,MYST3,NAMPT,NEDD9,NFIB,NR2F1,NR3C1,NRC…
GO:0050896	BP	response to stimulus	7.35e-09	3780	180	66	ADORA3,AKT3,AMOTL2,ANGPT1,ANKS1A,AP1S2,APAF1,ARHGAP5,BST2,C7,CASP1,CCL13,CCL2,CD28,CD34,CD47,CMKLR1,CREB1,CREM,CXCL2,CYR61,CYSLTR2,CYTL1,DPYSL3,DUSP1,DYRK2,ECM1,EFNB2,ERG,F3,FOS,FST,GADD45B,GATM,GBP1,GLS,GNA13,GPR183,GUCY1B3,HBEGF,HEY1,HGF,HLX,HSD17B2,HSPA6,ICAM2,IFIT2,IFIT3,INMT,IQGAP2,IRS1,ITGBL1,ITPR2,JUN,JUNB,KDR,RPS27,RAD23B,LRP6,MAEL,MAP3K1,MCTP2,MEG3,MLL5,NAMPT,NEDD9,NFASC,NFIB,NR2F1,NR3C1…
GO:0051716	BP	cellular response to stimulus	1.41e-08	3219	180	59	ADORA3,AKT3,AMOTL2,ANGPT1,ANKS1A,APAF1,ARHGAP5,BST2,CASP1,CCL13,CCL2,CD28,CD34,CD47,CMKLR1,CREB1,CREM,CYR61,CYTL1,DPYSL3,DUSP1,DYRK2,ECM1,EFNB2,ERG,F3,FOS,FST,GBP1,GNA13,GPR183,GUCY1B3,HBEGF,HEY1,HGF,HSD17B2,IFIT2,IFIT3,IQGAP2,IRS1,ITGBL1,ITPR2,JUN,JUNB,KDR,RPS27,RAD23B,LRP6,MAEL,MAP3K1,MCTP2,MEG3,MLL5,NAMPT,NEDD9,NR2F1,NR3C1,NUP153,PDE3A,PDGFA,PDPN,PECAM1,PELI1,PIK3CA,PKP1,PLSCR4,PPP1R12B,PREX1,…
GO:0007243	BP	intracellular protein kinase cascade	2.13e-08	574	180	22	ANGPT1,BST2,CASP1,CCL2,CREB1,CYR61,DUSP1,ECM1,F3,FOS,GNA13,GPR183,HBEGF,IRS1,JUN,KDR,MAP3K1,PDGFA,PELI1,PIK3CA,PRLR,PTK2,SMAD1,SPRY1,TLR8,TRIB1
GO:0048583	BP	regulation of response to stimulus	7.92e-08	1514	180	36	ANGPT1,AP1S2,ARHGAP5,BST2,C7,CASP1,CCL2,CD28,CD34,CD47,CMKLR1,CREB1,CYR61,DUSP1,ECM1,EFNB2,F3,FOS,FST,GPR183,HBEGF,HEY1,HGF,HLX,ICAM2,IQGAP2,IRS1,JUN,KDR,LRP6,MAP3K1,MEG3,NR3C1,PDGFA,PDPN,PELI1,PIK3CA,PREX1,PRKG1,PRLR,PTK2,RAPGEF5,RNF111,SNX13,SOX7,SPRY1,TLR8,TNFSF13B,TRIB1,TRIM16,UBR2
GO:0043085	BP	positive regulation of catalytic activity	8.94e-08	735	180	24	ADORA3,ANGPT1,APAF1,ARHGAP5,CASP1,CCL2,CREB1,CYR61,F3,GADD45B,GNA13,HGF,IRS1,ITPR2,JUN,RPS27,MAP3K1,PDGFA,PPP1R12B,PREX1,PRKAR1A,PRLR,PTK2,RAB3GAP2,SNX13,SNX18,SOX7
GO:0007166	BP	cell surface receptor signaling pathway	1.09e-07	1679	180	38	AMOTL2,ANGPT1,ANKS1A,CCL2,CD28,CD47,CMKLR1,CREB1,CYR61,DYRK2,EFNB2,F3,FOS,FST,GBP1,GNA13,GPR183,HBEGF,HEY1,HGF,IFIT2,IFIT3,IRS1,ITGBL1,ITPR2,JUN,KDR,LRP6,MAP3K1,MEG3,NEDD9,NR3C1,NUP153,PDGFA,PELI1,PIK3CA,PREX1,PRKAR1A,PRLR,PTK2,RNF111,SMAD1,SNX13,SOX7,SPRY1,SPTBN1,TRIB1
GO:0065009	BP	regulation of molecular function	1.67e-07	1415	180	34	ADORA3,ANGPT1,APAF1,ARHGAP5,CASP1,CCL2,CMKLR1,CREB1,CYR61,CYTL1,DUSP1,ECM1,F3,FOS,GADD45B,GNA13,HEY1,HGF,IFIT2,IRS1,ITPR2,JUN,RPS27,LRP6,MAP3K1,NFIB,PDGFA,PPP1R12B,PREX1,PRKAR1A,PRKG1,PRLR,PTK2,RAB3GAP2,RCAN1,SNX13,SNX18,SOX7,SPRY1,TRIB1
GO:0048518	BP	positive regulation of biological process	1.84e-07	2256	180	45	ADORA3,ANGPT1,APAF1,ARHGAP5,ATF7IP,BST2,C7,CASP1,CCL2,CD28,CD34,CD47,CMKLR1,CREB1,CYR61,CYTL1,DPYSL3,DUSP1,DYRK2,ECM1,ELF2,F3,FOS,FST,GADD45B,GPR183,HBEGF,HGF,HLX,HNRPLL,IRS1,JUN,JUNB,KDR,RPS27,LRP6,MAP3K1,MEG3,MLL5,MYST3,NAMPT,NFIB,NR3C1,NRCAM,PDCD5,PDE3A,PDGFA,PDPN,PELI1,PHLDA1,PIK3CA,PREX1,PRKAR1A,PRLR,PTK2,RNF111,SMAD1,SMNDC1,SPRY1,TCF4,TLR8,TM2D1,TNFSF13B,TPPP,TRIB1,TRIM16
GO:0007167	BP	enzyme linked receptor protein signaling pathway	1.87e-07	648	180	22	ANGPT1,ANKS1A,CCL2,CREB1,CYR61,EFNB2,F3,FOS,FST,HBEGF,HGF,IRS1,ITPR2,JUN,KDR,MAP3K1,MEG3,NR3C1,PDGFA,PIK3CA,PREX1,PRKAR1A,PRLR,PTK2,RNF111,SMAD1,SPRY1,SPTBN1
GO:0051171	BP	regulation of nitrogen compound metabolic process	3.02e-07	1898	180	40	ADORA3,AFF4,ARHGAP5,ATF7IP,CD28,CD34,CMKLR1,CREB1,CREM,CYR61,CYTL1,EED,ELF2,FOS,FST,HEY1,HGF,HNRPLL,IRF2BP2,JUN,JUNB,LRP6,MAEL,MAP3K1,MEG3,MLL5,MYST3,NFIB,NR2F1,NR3C1,PDGFA,PHF10,PIK3CA,PREX1,PRKAR1A,PRKG1,PTK2,RAB3GAP2,RCAN1,RNF111,SMAD1,SNX13,SNX18,SOX7,SPRY1,TCF4,TMF1,TRIB1,TRIM16,UBR2,VEZF1,WRNIP1,ZFP36L1,ZNF333
GO:0019219	BP	regulation of nucleobase-containing compound metabolic process	3.97e-07	1840	180	39	ADORA3,AFF4,ARHGAP5,ATF7IP,CD28,CMKLR1,CREB1,CREM,CYR61,CYTL1,EED,ELF2,FOS,FST,HEY1,HGF,HNRPLL,IRF2BP2,JUN,JUNB,LRP6,MAEL,MAP3K1,MEG3,MLL5,MYST3,NFIB,NR2F1,NR3C1,PDGFA,PHF10,PIK3CA,PREX1,PRKAR1A,PRKG1,PTK2,RAB3GAP2,RCAN1,RNF111,SMAD1,SNX13,SNX18,SOX7,SPRY1,TCF4,TMF1,TRIB1,TRIM16,UBR2,VEZF1,WRNIP1,ZFP36L1,ZNF333
GO:0050790	BP	regulation of catalytic activity	4.36e-07	1122	180	29	ADORA3,ANGPT1,APAF1,ARHGAP5,CASP1,CCL2,CREB1,CYR61,DUSP1,ECM1,F3,GADD45B,GNA13,HGF,IRS1,ITPR2,JUN,RPS27,LRP6,MAP3K1,PDGFA,PPP1R12B,PREX1,PRKAR1A,PRKG1,PRLR,PTK2,RAB3GAP2,RCAN1,SNX13,SNX18,SOX7,SPRY1,TRIB1
GO:0044093	BP	positive regulation of molecular function	5.02e-07	868	180	25	ADORA3,ANGPT1,APAF1,ARHGAP5,CASP1,CCL2,CREB1,CYR61,CYTL1,F3,GADD45B,GNA13,HGF,IRS1,ITPR2,JUN,RPS27,LRP6,MAP3K1,PDGFA,PPP1R12B,PREX1,PRKAR1A,PRLR,PTK2,RAB3GAP2,SNX13,SNX18,SOX7
GO:0002376	BP	immune system process	9.36e-07	1095	180	28	ANGPT1,AP1S2,BST2,C7,CASP1,CCL13,CCL2,CD28,CD34,CD47,CMKLR1,CREB1,CXCL2,CYSLTR2,EXOC6,FOS,FST,GBP1,GPR183,HLX,ICAM2,IFIT2,IFIT3,JUN,JUNB,KDR,MAP3K1,MLL5,MYST3,PECAM1,PELI1,PIK3CA,PREX1,PRLR,SNRK,TLR8,TNFSF13B,ZFP36L1
GO:0060255	BP	regulation of macromolecule metabolic process	9.55e-07	2386	180	45	AFF4,ANGPT1,ATF7IP,CCL2,CD28,CD34,CMKLR1,CREB1,CREM,CYR61,CYTL1,DUSP1,DYRK2,EED,ELF2,FOS,FST,GADD45B,HBEGF,HEY1,HGF,HNRPLL,IRF2BP2,IRS1,JUN,JUNB,KDR,RPS27,RAD23B,LRP6,MAEL,MAP3K1,MEG3,MLL5,MORC3,MYST3,NAMPT,NFIB,NR2F1,NR3C1,PDGFA,PELI1,PHF10,PIK3CA,PRKAR1A,PRLR,PTK2,RCAN1,RNF111,SMAD1,SOX7,SPRY1,TCF4,TLR8,TMF1,TNFSF13B,TRIB1,TRIM16,UBR2,VEZF1,WRNIP1,ZFP36L1,ZNF333
GO:0080090	BP	regulation of primary metabolic process	1.21e-06	2489	180	46	ADORA3,AFF4,ANGPT1,ARHGAP5,ATF7IP,CCL2,CD28,CMKLR1,CREB1,CREM,CYR61,CYTL1,DUSP1,DYRK2,EED,ELF2,FOS,FST,GADD45B,HEY1,HGF,HNRPLL,IRF2BP2,IRS1,JUN,JUNB,RPS27,RAD23B,LRP6,MAEL,MAP3K1,MEG3,MLL5,MYST3,NFIB,NR2F1,NR3C1,PDGFA,PELI1,PHF10,PIK3CA,PREX1,PRKAR1A,PRKG1,PRLR,PTK2,RAB3GAP2,RCAN1,RNF111,SMAD1,SNX13,SNX18,SOX7,SPRY1,TCF4,TLR8,TMF1,TRIB1,TRIM16,UBR2,VEZF1,WRNIP1,ZFP36L1,ZNF333
GO:0048522	BP	positive regulation of cellular process	1.26e-06	2082	180	41	ADORA3,ANGPT1,APAF1,ARHGAP5,ATF7IP,BST2,CASP1,CCL2,CD28,CD34,CD47,CMKLR1,CREB1,CYR61,CYTL1,DPYSL3,DUSP1,DYRK2,ECM1,ELF2,F3,FOS,GADD45B,GPR183,HBEGF,HGF,HLX,HNRPLL,IRS1,JUN,JUNB,KDR,RPS27,LRP6,MAP3K1,MEG3,MLL5,MYST3,NAMPT,NFIB,NR3C1,NRCAM,PDCD5,PDE3A,PDGFA,PDPN,PELI1,PHLDA1,PIK3CA,PREX1,PRKAR1A,PRLR,PTK2,RNF111,SMAD1,SMNDC1,TCF4,TLR8,TM2D1,TNFSF13B,TPPP,TRIB1,TRIM16
GO:0009605	BP	response to external stimulus	1.51e-06	731	180	22	ANGPT1,CASP1,CCL13,CCL2,CD28,CD34,CD47,CMKLR1,CREB1,CXCL2,CYR61,DPYSL3,DUSP1,EFNB2,F3,FOS,GATM,HGF,HSD17B2,JUN,JUNB,KDR,LRP6,MAP3K1,MEG3,MLL5,NFASC,NFIB,NRCAM,PDGFA,PDPN,PRKG1,PTK2,RCAN1,SPTBN1,TIE1,TLR8,TRIM16
GO:0009889	BP	regulation of biosynthetic process	1.63e-06	1786	180	37	ADORA3,AFF4,ATF7IP,CCL2,CD28,CD34,CMKLR1,CREB1,CREM,CYR61,CYTL1,DYRK2,EED,ELF2,FOS,FST,HBEGF,HEY1,HGF,IRF2BP2,IRS1,JUN,JUNB,KDR,RPS27,LRP6,MAEL,MAP3K1,MEG3,MLL5,MYST3,NAMPT,NFIB,NR2F1,NR3C1,PDGFA,PHF10,PRKAR1A,RCAN1,RNF111,SMAD1,SOX7,TCF4,TLR8,TMF1,TRIB1,TRIM16,UBR2,VEZF1,WRNIP1,ZFP36L1,ZNF333
GO:0010556	BP	regulation of macromolecule biosynthetic process	2.29e-06	1656	180	35	AFF4,ATF7IP,CCL2,CD28,CMKLR1,CREB1,CREM,CYR61,CYTL1,DYRK2,EED,ELF2,FOS,FST,HBEGF,HEY1,HGF,IRF2BP2,IRS1,JUN,JUNB,KDR,RPS27,LRP6,MAEL,MEG3,MLL5,MYST3,NAMPT,NFIB,NR2F1,NR3C1,PDGFA,PHF10,PRKAR1A,RCAN1,RNF111,SMAD1,SOX7,TCF4,TLR8,TMF1,TRIB1,TRIM16,UBR2,VEZF1,WRNIP1,ZFP36L1,ZNF333
GO:0010557	BP	positive regulation of macromolecule biosynthetic process	2.71e-06	757	180	22	ATF7IP,CCL2,CD28,CREB1,CYR61,CYTL1,DYRK2,ELF2,FOS,HGF,IRS1,JUN,JUNB,KDR,RPS27,LRP6,MEG3,MLL5,MYST3,NAMPT,NFIB,NR3C1,PDGFA,RNF111,SMAD1,TCF4,TLR8,TRIM16
GO:0031323	BP	regulation of cellular metabolic process	2.88e-06	2565	180	46	ADORA3,AFF4,ANGPT1,ARHGAP5,ATF7IP,CCL2,CD28,CD34,CMKLR1,CREB1,CREM,CYR61,CYTL1,DUSP1,DYRK2,EED,ELF2,FOS,FST,GADD45B,HBEGF,HEY1,HGF,HNRPLL,IRF2BP2,IRS1,JUN,JUNB,RPS27,RAD23B,LRP6,MAEL,MAP3K1,MEG3,MLL5,MYST3,NFIB,NR2F1,NR3C1,PDGFA,PELI1,PHF10,PIK3CA,PREX1,PRKAR1A,PRKG1,PRLR,PTK2,RAB3GAP2,RCAN1,RNF111,SMAD1,SNX13,SNX18,SOX7,SPRY1,TCF4,TLR8,TMF1,TRIB1,TRIM16,UBR2,VEZF1,WRNIP1,ZFP36L1,ZNF333
GO:0006950	BP	response to stress	2.89e-06	1828	180	37	ADORA3,ANGPT1,AP1S2,APAF1,BST2,C7,CASP1,CCL13,CCL2,CD28,CD34,CD47,CREB1,CXCL2,CYR61,DPYSL3,DUSP1,DYRK2,F3,FOS,GADD45B,GATM,GBP1,GNA13,GUCY1B3,HBEGF,HGF,HSPA6,IFIT2,IFIT3,ITPR2,JUN,RPS27,RAD23B,MAEL,MAP3K1,PDE3A,PDGFA,PDPN,PECAM1,PELI1,PIK3CA,PLSCR4,PRKAR1A,PRKG1,PTK2,SEPP1,SMAD1,TLR8,TRIB1,VEZF1,WRNIP1
GO:0048584	BP	positive regulation of response to stimulus	3.24e-06	765	180	22	ANGPT1,BST2,C7,CASP1,CCL2,CD28,CD47,CMKLR1,CREB1,CYR61,ECM1,F3,FOS,GPR183,HBEGF,IRS1,JUN,KDR,LRP6,MAP3K1,PDGFA,PELI1,PIK3CA,PRLR,PTK2,RNF111,TLR8,TNFSF13B,TRIM16
GO:0042060	BP	wound healing	5.59e-06	491	180	17	ANGPT1,CD34,CD47,CYR61,F3,GATM,GNA13,GUCY1B3,HBEGF,HGF,ITPR2,MAP3K1,PDE3A,PDGFA,PDPN,PECAM1,PIK3CA,PLSCR4,PRKAR1A,PRKG1,PTK2,SMAD1
GO:0007275	BP	multicellular organismal development	6.3e-06	1652	180	34	ANGPT1,ANKS1A,APAF1,BST2,CCL2,CD28,CD34,CDH11,CDH5,CMKLR1,CREB1,CREM,CYR61,CYTL1,DPYSL3,DUSP1,ECM1,EFNB2,ERG,EXOC6,F3,FOS,FST,GADD45B,GATM,GNA13,GPR183,HBEGF,HEY1,HGF,HLX,HOOK3,HSD17B2,IRS1,JUN,JUNB,KDR,LRP6,MAEL,MAP3K1,MEG3,MINPP1,MLL5,MORC3,MYST3,NFASC,NFIB,NR2F1,NR3C1,NRCAM,PCDH12,PCDH18,PDGFA,PDLIM3,PDLIM5,PDPN,PECAM1,PHC3,PHF10,PIK3CA,PKP1,PRKAR1A,PRKG1,PRLR,PTK2,RAPGEF5,RCAN1,RNF111,SEPP1,S…
GO:0010604	BP	positive regulation of macromolecule metabolic process	6.54e-06	1279	180	29	ANGPT1,ATF7IP,CCL2,CD28,CD34,CREB1,CYR61,CYTL1,DYRK2,ELF2,FOS,GADD45B,HGF,HNRPLL,IRS1,JUN,JUNB,KDR,RPS27,LRP6,MAP3K1,MEG3,MLL5,MYST3,NAMPT,NFIB,NR3C1,PDGFA,PELI1,PIK3CA,PRKAR1A,PRLR,PTK2,RNF111,SMAD1,TCF4,TLR8,TNFSF13B,TRIB1,TRIM16
GO:0001525	BP	angiogenesis	7.45e-06	204	180	11	ANGPT1,CCL2,CD34,CYR61,ECM1,EFNB2,F3,GNA13,HEY1,JUN,KDR,MEG3,NRCAM,PDGFA,PIK3CA,PTK2,TIE1,VEZF1
GO:0006807	BP	nitrogen compound metabolic process	7.78e-06	3098	180	51	ADORA3,AFF4,ARHGAP5,ATF7IP,CD28,CD34,CMKLR1,CREB1,CREM,CYR61,CYTL1,DPYSL3,EED,ELF2,ERG,FOS,FST,GATM,GLS,GNA13,GUCY1B3,HEY1,HGF,HLX,HNRNPA1,HNRPLL,INMT,IRF2BP2,JUN,JUNB,RPS27,RAD23B,LRP6,MAEL,MAP3K1,MEG3,MLL5,MYST3,NAMPT,NFIB,NR2F1,NR3C1,PAPOLG,PDE3A,PDGFA,PHF10,PIK3CA,PREX1,PRKAR1A,PRKG1,PTK2,RAB3GAP2,RCAN1,RNF111,SFRS15,SMAD1,SMNDC1,SNX13,SNX18,SOX7,SPRY1,TCF4,TMF1,TRIB1,TRIM16,UBR2,VEZF1,WRNIP1…
GO:0051674	BP	localization of cell	8.3e-06	563	180	18	ANGPT1,ANKS1A,ARHGAP5,CCL13,CCL2,CD34,CD47,CMKLR1,CYR61,DPYSL3,EFNB2,F3,GNA13,HBEGF,HGF,IRS1,KDR,LRP6,MAP3K1,NR2F1,NRCAM,PDGFA,PDPN,PECAM1,PIK3CA,PRKG1,PTK2,TIE1,TRIB1
GO:0048870	BP	cell motility	8.52e-06	564	180	18	ANGPT1,ANKS1A,ARHGAP5,CCL13,CCL2,CD34,CD47,CMKLR1,CYR61,DPYSL3,EFNB2,F3,GNA13,HBEGF,HGF,IRS1,KDR,LRP6,MAP3K1,NR2F1,NRCAM,PDGFA,PDPN,PECAM1,PIK3CA,PRKG1,PTK2,TIE1,TRIB1
GO:0007169	BP	transmembrane receptor protein tyrosine kinase signaling pathway	1.01e-05	513	180	17	ANGPT1,ANKS1A,CCL2,CREB1,EFNB2,F3,HBEGF,HGF,IRS1,ITPR2,KDR,MEG3,PDGFA,PIK3CA,PREX1,PRKAR1A,PRLR,PTK2,SPRY1
GO:0051345	BP	positive regulation of hydrolase activity	1.02e-05	403	180	15	APAF1,ARHGAP5,CASP1,CCL2,CREB1,CYR61,F3,GNA13,ITPR2,JUN,RPS27,PREX1,PRKAR1A,RAB3GAP2,SNX13,SNX18,SOX7
GO:0009611	BP	response to wounding	1.1e-05	696	180	20	ADORA3,ANGPT1,CCL13,CCL2,CD28,CD34,CD47,CXCL2,CYR61,DPYSL3,F3,FOS,GATM,GNA13,GUCY1B3,HBEGF,HGF,ITPR2,JUN,MAP3K1,PDE3A,PDGFA,PDPN,PECAM1,PIK3CA,PLSCR4,PRKAR1A,PRKG1,PTK2,SMAD1,TLR8
GO:0042330	BP	taxis	1.12e-05	406	180	15	ANGPT1,CCL13,CCL2,CMKLR1,CREB1,CXCL2,CYR61,DPYSL3,EFNB2,F3,HGF,KDR,MEG3,NFASC,NFIB,NRCAM,PDGFA,PTK2,SPTBN1
GO:0006935	BP	chemotaxis	1.12e-05	406	180	15	ANGPT1,CCL13,CCL2,CMKLR1,CREB1,CXCL2,CYR61,DPYSL3,EFNB2,F3,HGF,KDR,MEG3,NFASC,NFIB,NRCAM,PDGFA,PTK2,SPTBN1
GO:0016477	BP	cell migration	1.19e-05	519	180	17	ANGPT1,ANKS1A,ARHGAP5,CCL13,CCL2,CD34,CD47,CMKLR1,CYR61,DPYSL3,EFNB2,F3,GNA13,HBEGF,HGF,IRS1,KDR,LRP6,MAP3K1,NR2F1,NRCAM,PDGFA,PDPN,PECAM1,PIK3CA,PRKG1,PTK2,TIE1,TRIB1
GO:0034641	BP	cellular nitrogen compound metabolic process	1.36e-05	3066	180	50	ADORA3,AFF4,ARHGAP5,ATF7IP,CD28,CD34,CMKLR1,CREB1,CREM,CYR61,CYTL1,DPYSL3,EED,ELF2,ERG,FOS,FST,GATM,GLS,GNA13,GUCY1B3,HEY1,HGF,HLX,HNRNPA1,HNRPLL,IRF2BP2,JUN,JUNB,RPS27,RAD23B,LRP6,MAEL,MAP3K1,MEG3,MLL5,MYST3,NAMPT,NFIB,NR2F1,NR3C1,PAPOLG,PDE3A,PDGFA,PHF10,PIK3CA,PREX1,PRKAR1A,PRKG1,PTK2,RAB3GAP2,RCAN1,RNF111,SFRS15,SMAD1,SMNDC1,SNX13,SNX18,SOX7,SPRY1,TCF4,TMF1,TRIB1,TRIM16,UBR2,VEZF1,WRNIP1,ZFP3…
GO:0040011	BP	locomotion	1.55e-05	776	180	21	ANGPT1,ANKS1A,ARHGAP5,CCL13,CCL2,CD34,CD47,CMKLR1,CREB1,CXCL2,CYR61,DPYSL3,EFNB2,F3,GNA13,HBEGF,HGF,IRS1,KDR,LRP6,MAP3K1,MEG3,NFASC,NFIB,NR2F1,NRCAM,PDGFA,PDPN,PECAM1,PIK3CA,PRKG1,PTK2,SPTBN1,TIE1,TRIB1
GO:0050878	BP	regulation of body fluid levels	1.71e-05	476	180	16	ANGPT1,CD34,CD47,CREB1,F3,GNA13,GUCY1B3,HGF,ITPR2,PDE3A,PDGFA,PDPN,PECAM1,PIK3CA,PLSCR4,PRKAR1A,PRKG1,PRLR,PTK2
GO:0071310	BP	cellular response to organic substance	1.81e-05	784	180	21	CASP1,CCL2,CMKLR1,CREB1,DPYSL3,DUSP1,FOS,GBP1,HGF,IFIT2,IFIT3,IRS1,ITPR2,JUNB,KDR,LRP6,MEG3,NR3C1,NUP153,PDE3A,PIK3CA,PRKAR1A,PRLR,PTK2,SMAD1,SPRY1,UBR2
GO:0032501	BP	multicellular organismal process	1.98e-05	2661	180	45	ADORA3,AFF4,ANGPT1,ANKS1A,APAF1,BST2,CCL2,CD28,CD34,CD47,CDH11,CDH5,CMKLR1,CREB1,CREM,CYR61,CYTL1,DPYSL3,DUSP1,ECM1,EFNB2,ERG,EXOC6,F3,FOS,FST,GADD45B,GATM,GLS,GNA13,GPR183,GUCY1B3,HBEGF,HEY1,HGF,HLX,HOOK3,HSD17B2,IRS1,ITPR2,JUN,JUNB,KDR,RAD23B,LRP6,MAEL,MAP3K1,MEG3,MINPP1,MLL5,MORC3,MYST3,NFASC,NFIB,NR2F1,NR3C1,NRCAM,PCDH12,PCDH18,PDE3A,PDGFA,PDLIM3,PDLIM5,PDPN,PECAM1,PELI1,PHC3,PHF10,PIK3CA,PKP…
GO:0009891	BP	positive regulation of biosynthetic process	2.03e-05	856	180	22	ADORA3,ATF7IP,CCL2,CD28,CREB1,CYR61,CYTL1,DYRK2,ELF2,FOS,HGF,IRS1,JUN,JUNB,KDR,RPS27,LRP6,MAP3K1,MEG3,MLL5,MYST3,NAMPT,NFIB,NR3C1,PDGFA,RNF111,SMAD1,TCF4,TLR8,TRIM16
GO:0010740	BP	positive regulation of intracellular protein kinase cascade	2.08e-05	273	180	12	ANGPT1,BST2,CASP1,ECM1,F3,GPR183,HBEGF,KDR,PDGFA,PELI1,PRLR,PTK2
GO:0071844	BP	cellular component assembly at cellular level	2.44e-05	734	180	20	ANGPT1,ATF7IP,CADM3,CD34,CDH11,CDH5,DPYSL3,KDR,MAP3K1,MYST3,NEDD9,NFASC,NRCAM,PDGFA,PDLIM5,PREX1,PRLR,PTK2,SENP6,SMAD1,SPTBN1,TCF4,TJP1,TPPP
GO:0009893	BP	positive regulation of metabolic process	2.46e-05	1368	180	29	ADORA3,ANGPT1,ATF7IP,CCL2,CD28,CD34,CREB1,CYR61,CYTL1,DYRK2,ELF2,FOS,GADD45B,HGF,HNRPLL,IRS1,JUN,JUNB,KDR,RPS27,LRP6,MAP3K1,MEG3,MLL5,MYST3,NAMPT,NFIB,NR3C1,PDGFA,PELI1,PIK3CA,PRKAR1A,PRLR,PTK2,RNF111,SMAD1,TCF4,TLR8,TNFSF13B,TRIB1,TRIM16
GO:0001944	BP	vasculature development	2.51e-05	278	180	12	ANGPT1,CCL2,CD34,CDH5,CYR61,ECM1,EFNB2,F3,GNA13,HEY1,JUN,JUNB,KDR,MEG3,NRCAM,PDGFA,PDPN,PECAM1,PIK3CA,PTK2,TIE1,VEZF1,ZFP36L1
GO:0031326	BP	regulation of cellular biosynthetic process	2.68e-05	1764	180	34	ADORA3,AFF4,ATF7IP,CD28,CD34,CMKLR1,CREB1,CREM,CYR61,CYTL1,DYRK2,EED,ELF2,FOS,FST,HBEGF,HEY1,HGF,IRF2BP2,IRS1,JUN,JUNB,RPS27,LRP6,MAEL,MAP3K1,MEG3,MLL5,MYST3,NFIB,NR2F1,NR3C1,PDGFA,PHF10,PRKAR1A,RCAN1,RNF111,SMAD1,SOX7,TCF4,TLR8,TMF1,TRIB1,TRIM16,UBR2,VEZF1,WRNIP1,ZFP36L1,ZNF333
GO:0006139	BP	nucleobase-containing compound metabolic process	2.74e-05	2871	180	47	ADORA3,AFF4,ARHGAP5,ATF7IP,CD28,CMKLR1,CREB1,CREM,CYR61,CYTL1,DPYSL3,EED,ELF2,ERG,FOS,FST,GNA13,GUCY1B3,HEY1,HGF,HLX,HNRNPA1,HNRPLL,IRF2BP2,JUN,JUNB,RPS27,RAD23B,LRP6,MAEL,MAP3K1,MEG3,MLL5,MYST3,NAMPT,NFIB,NR2F1,NR3C1,PAPOLG,PDE3A,PDGFA,PHF10,PIK3CA,PREX1,PRKAR1A,PRKG1,PTK2,RAB3GAP2,RCAN1,RNF111,SFRS15,SMAD1,SMNDC1,SNX13,SNX18,SOX7,SPRY1,TCF4,TMF1,TRIB1,TRIM16,UBR2,VEZF1,WRNIP1,ZFP36L1,ZNF333
GO:0006306	BP	DNA methylation	3.02e-05	31	180	5	ATF7IP,FOS,MAEL,MEG3,MLL5,PIK3CA
GO:0006305	BP	DNA alkylation	3.02e-05	31	180	5	ATF7IP,FOS,MAEL,MEG3,MLL5,PIK3CA
GO:0048646	BP	anatomical structure formation involved in morphogenesis	3.22e-05	388	180	14	ANGPT1,CCL2,CD34,CYR61,DUSP1,ECM1,EFNB2,F3,GNA13,HEY1,JUN,JUNB,KDR,LRP6,MEG3,NFASC,NRCAM,PDGFA,PIK3CA,PRKAR1A,PTK2,SMAD1,SOX7,SPRY1,TIE1,TJP1,VEZF1
GO:0007596	BP	blood coagulation	3.39e-05	445	180	15	ANGPT1,CD34,CD47,F3,GNA13,GUCY1B3,HGF,ITPR2,PDE3A,PDGFA,PDPN,PECAM1,PIK3CA,PLSCR4,PRKAR1A,PRKG1,PTK2
GO:0050817	BP	coagulation	3.58e-05	447	180	15	ANGPT1,CD34,CD47,F3,GNA13,GUCY1B3,HGF,ITPR2,PDE3A,PDGFA,PDPN,PECAM1,PIK3CA,PLSCR4,PRKAR1A,PRKG1,PTK2
GO:0051336	BP	regulation of hydrolase activity	3.62e-05	626	180	18	APAF1,ARHGAP5,CASP1,CCL2,CREB1,CYR61,ECM1,F3,GNA13,ITPR2,JUN,RPS27,PREX1,PRKAR1A,PRKG1,PTK2,RAB3GAP2,RCAN1,SNX13,SNX18,SOX7,SPRY1
GO:0007599	BP	hemostasis	3.77e-05	449	180	15	ANGPT1,CD34,CD47,F3,GNA13,GUCY1B3,HGF,ITPR2,PDE3A,PDGFA,PDPN,PECAM1,PIK3CA,PLSCR4,PRKAR1A,PRKG1,PTK2
GO:0043491	BP	protein kinase B signaling cascade	4.95e-05	58	180	6	ANGPT1,CCL2,F3,HBEGF,PDGFA,PIK3CA,PTK2
GO:0010627	BP	regulation of intracellular protein kinase cascade	5.53e-05	407	180	14	ANGPT1,BST2,CASP1,CYR61,DUSP1,ECM1,F3,GPR183,HBEGF,KDR,PDGFA,PELI1,PRLR,PTK2,SPRY1
GO:0051897	BP	positive regulation of protein kinase B signaling cascade	5.61e-05	35	180	5	ANGPT1,F3,HBEGF,PDGFA,PTK2
GO:0000165	BP	MAPK cascade	6.39e-05	305	180	12	ANGPT1,CCL2,CREB1,CYR61,DUSP1,FOS,GPR183,JUN,KDR,MAP3K1,PDGFA,SMAD1,SPRY1,TRIB1
GO:0032502	BP	developmental process	6.85e-05	1926	180	35	AFF4,ANGPT1,ANKS1A,APAF1,BST2,CCL13,CCL2,CD28,CD34,CDH11,CDH5,CMKLR1,CREB1,CREM,CYR61,CYTL1,DPYSL3,DUSP1,ECM1,EFNB2,ERG,EXOC6,F3,FOS,FST,GADD45B,GATM,GNA13,GPR183,HBEGF,HEY1,HGF,HLX,HOOK3,HSD17B2,IRS1,JUN,JUNB,KDR,LRP6,MAEL,MAP3K1,MEG3,MINPP1,MLL5,MORC3,MYST3,NFASC,NFIB,NR2F1,NR3C1,NRCAM,PCDH12,PCDH18,PDE3A,PDGFA,PDLIM3,PDLIM5,PDPN,PECAM1,PHC3,PHF10,PIK3CA,PKP1,PRKAR1A,PRKG1,PRLR,PTK2,RAPGEF5,RCA…
GO:0006952	BP	defense response	7.24e-05	659	180	18	ADORA3,AP1S2,APAF1,BST2,C7,CASP1,CCL13,CCL2,CD28,CD47,CREB1,CXCL2,F3,FOS,GBP1,IFIT2,IFIT3,JUN,MAP3K1,PDPN,PELI1,SMAD1,TLR8,VEZF1
GO:2000112	BP	regulation of cellular macromolecule biosynthetic process	7.39e-05	1607	180	31	AFF4,ATF7IP,CD28,CMKLR1,CREB1,CREM,CYR61,CYTL1,DYRK2,EED,ELF2,FOS,FST,HBEGF,HEY1,HGF,IRF2BP2,IRS1,JUN,JUNB,RPS27,LRP6,MAEL,MEG3,MLL5,MYST3,NFIB,NR2F1,NR3C1,PDGFA,PHF10,PRKAR1A,RCAN1,RNF111,SMAD1,SOX7,TCF4,TMF1,TRIB1,TRIM16,UBR2,VEZF1,WRNIP1,ZFP36L1,ZNF333
GO:0010033	BP	response to organic substance	7.98e-05	934	180	22	ANGPT1,CASP1,CCL2,CMKLR1,CREB1,CXCL2,DPYSL3,DUSP1,F3,FOS,GATM,GBP1,HGF,HSPA6,IFIT2,IFIT3,IRS1,ITPR2,JUN,JUNB,KDR,LRP6,MEG3,NR3C1,NUP153,PDE3A,PDGFA,PELI1,PIK3CA,PLSCR4,PRKAR1A,PRLR,PTK2,RCAN1,SMAD1,SPRY1,TRIB1,TRIM16,UBR2
GO:0006928	BP	cellular component movement	8.43e-05	732	180	19	ANGPT1,ANKS1A,ARHGAP5,CCL13,CCL2,CD34,CD47,CMKLR1,CYR61,DPYSL3,EFNB2,F3,GNA13,HBEGF,HGF,IRS1,KDR,LRP6,MAP3K1,NR2F1,NRCAM,PDGFA,PDPN,PECAM1,PIK3CA,PRKG1,PTK2,TIE1,TRIB1
GO:0044085	BP	cellular component biogenesis	8.5e-05	1009	180	23	ANGPT1,ATF7IP,C7ORF30,CADM3,CD34,CDH11,CDH5,CYR61,DPYSL3,GLS,IRS1,KDR,MAP3K1,MYST3,NEDD9,NFASC,NRCAM,PDGFA,PDLIM5,PREX1,PRLR,PTK2,SENP6,SMAD1,SPTBN1,STOM,TCF4,TJP1,TPPP
GO:0072358	BP	cardiovascular system development	8.7e-05	368	180	13	ANGPT1,CCL2,CD34,CDH5,CYR61,ECM1,EFNB2,F3,GNA13,HEY1,JUN,JUNB,KDR,LRP6,MEG3,NRCAM,PDGFA,PDLIM3,PDPN,PECAM1,PIK3CA,PTK2,TIE1,VEZF1,ZFP36L1
GO:0072359	BP	circulatory system development	8.7e-05	368	180	13	ANGPT1,CCL2,CD34,CDH5,CYR61,ECM1,EFNB2,F3,GNA13,HEY1,JUN,JUNB,KDR,LRP6,MEG3,NRCAM,PDGFA,PDLIM3,PDPN,PECAM1,PIK3CA,PTK2,TIE1,VEZF1,ZFP36L1
GO:0022607	BP	cellular component assembly	0.000112	955	180	22	ANGPT1,ATF7IP,CADM3,CD34,CDH11,CDH5,DPYSL3,GLS,IRS1,KDR,MAP3K1,MYST3,NEDD9,NFASC,NRCAM,PDGFA,PDLIM5,PREX1,PRLR,PTK2,SENP6,SMAD1,SPTBN1,STOM,TCF4,TJP1,TPPP
GO:0048731	BP	system development	0.000115	1484	180	29	ANGPT1,ANKS1A,APAF1,CCL2,CD28,CD34,CDH11,CDH5,CMKLR1,CREB1,CYR61,CYTL1,DPYSL3,ECM1,EFNB2,EXOC6,F3,FOS,FST,GNA13,GPR183,HBEGF,HEY1,HGF,HLX,HOOK3,HSD17B2,IRS1,JUN,JUNB,KDR,LRP6,MAP3K1,MEG3,MINPP1,MLL5,MYST3,NFASC,NFIB,NR2F1,NR3C1,NRCAM,PCDH12,PCDH18,PDGFA,PDLIM3,PDLIM5,PDPN,PECAM1,PHF10,PIK3CA,PRKG1,PRLR,PTK2,RAPGEF5,RCAN1,SEPP1,SMAD1,SNRK,SPRY1,SPTBN1,TACC1,TAPT1,TCF4,TIE1,TRIM16,VEZF1,ZFP36L1
GO:0040029	BP	regulation of gene expression, epigenetic	0.00012	100	180	7	ATF7IP,EED,FOS,MAEL,MEG3,MLL5,NR3C1,PIK3CA,SMAD1,UBR2
GO:0009058	BP	biosynthetic process	0.000125	2677	180	43	ADORA3,AFF4,ANGPT1,ATF7IP,CCL2,CD28,CD34,CDS2,CMKLR1,CREB1,CREM,CYR61,CYTL1,DYRK2,EED,ELF2,ERG,FOS,FST,GATM,GLS,GUCY1B3,HBEGF,HEY1,HGF,HLX,HSD17B2,IRF2BP2,IRS1,JUN,JUNB,KDR,RPS27,LRP6,MAEL,MAP3K1,MEG3,MLL5,MYST3,NAMPT,NFIB,NR2F1,NR3C1,PAPOLG,PDGFA,PHF10,PHLDA1,PIK3CA,PRKAR1A,PRLR,RCAN1,RNF111,SMAD1,SOX7,TCF4,TLR8,TMF1,TRIB1,TRIM16,UBR2,VEZF1,WRNIP1,ZFP36L1,ZNF333
GO:0009967	BP	positive regulation of signal transduction	0.00016	508	180	15	ANGPT1,BST2,CASP1,CYR61,ECM1,F3,GPR183,HBEGF,IRS1,KDR,LRP6,PDGFA,PELI1,PRLR,PTK2,RNF111,TRIM16
GO:0051770	BP	positive regulation of nitric-oxide synthase biosynthetic process	0.000165	8	180	3	CCL2,KDR,NAMPT
GO:0051270	BP	regulation of cellular component movement	0.000165	283	180	11	ANGPT1,ARHGAP5,CCL2,CMKLR1,CYR61,DPYSL3,F3,GNA13,HBEGF,IRS1,KDR,MAP3K1,PDGFA,PDPN,PTK2,TIE1,TRIB1
GO:0044238	BP	primary metabolic process	0.000171	4921	180	66	ADORA3,AFF4,AKT3,ANGPT1,ARHGAP5,ATF7IP,BAG2,C7,CASP1,CCL2,CD28,CD34,CDS2,CMKLR1,CREB1,CREM,CYR61,CYTL1,DPYSL3,DUSP1,DYRK2,EED,ELF2,ERG,F3,FOS,FST,GADD45B,GATM,GLS,GNA13,GUCY1B3,HBEGF,HEY1,HGF,HLX,HNRNPA1,HNRPLL,HSD17B2,IRF2BP2,IRS1,JUN,JUNB,KDR,RPS27,RAD23B,LRP6,MAEL,MAP3K1,MEG3,MLL5,MORC3,MYST3,NAMPT,NFIB,NR2F1,NR3C1,NUP153,PAPOLG,PCDH12,PDE3A,PDGFA,PDPN,PELI1,PHF10,PHLDA1,PIK3CA,PPIL4,PREX1,PRK…
GO:0048856	BP	anatomical structure development	0.00018	1765	180	32	AFF4,ANGPT1,ANKS1A,APAF1,CCL13,CCL2,CD28,CD34,CDH11,CDH5,CMKLR1,CREB1,CYR61,CYTL1,DPYSL3,DUSP1,ECM1,EFNB2,EXOC6,F3,FOS,FST,GATM,GNA13,GPR183,HBEGF,HEY1,HGF,HLX,HOOK3,HSD17B2,IRS1,JUN,JUNB,KDR,LRP6,MAEL,MAP3K1,MEG3,MINPP1,MLL5,MYST3,NFASC,NFIB,NR2F1,NR3C1,NRCAM,PCDH12,PCDH18,PDE3A,PDGFA,PDLIM3,PDLIM5,PDPN,PECAM1,PHF10,PIK3CA,PRKAR1A,PRKG1,PRLR,PTK2,RAPGEF5,RCAN1,SEPP1,SMAD1,SNRK,SOX7,SPRY1,SPTBN1,…
GO:0070887	BP	cellular response to chemical stimulus	0.000181	1059	180	23	CASP1,CCL13,CCL2,CD34,CMKLR1,CREB1,DPYSL3,DUSP1,F3,FOS,GBP1,HGF,HSD17B2,IFIT2,IFIT3,IRS1,ITPR2,JUN,JUNB,KDR,LRP6,MEG3,MLL5,NR3C1,NUP153,PDE3A,PIK3CA,PRKAR1A,PRLR,PTK2,SMAD1,SPRY1,UBR2
GO:0040012	BP	regulation of locomotion	0.000182	286	180	11	ANGPT1,ARHGAP5,CCL2,CMKLR1,CYR61,DPYSL3,EFNB2,F3,GNA13,HBEGF,IRS1,KDR,MAP3K1,PDGFA,PDPN,PTK2,TIE1,TRIB1
GO:0071840	BP	cellular component organization or biogenesis	0.000186	2542	180	41	AKT3,ANGPT1,AP1S2,ARHGAP5,ATF7IP,C7ORF30,CADM3,CCL13,CCL2,CD28,CD34,CD47,CDH11,CDH5,CREB1,CYR61,DPYSL3,EED,GLS,GNA13,HBEGF,HEY1,HGF,HOOK3,IRS1,JUN,KDR,RPS27,RAD23B,LRP6,MAEL,MAP3K1,MEG3,MLL5,MYST3,NEDD9,NFASC,NFIB,NR3C1,NRCAM,PDGFA,PDLIM3,PDLIM5,PDPN,PKP1,PLSCR4,PREX1,PRKG1,PRLR,PTK2,SENP6,SMAD1,SNAP23,SOX7,SPTBN1,STOM,TACC1,TCF4,TIE1,TJP1,TPPP,TRIM16,UBR2
GO:0023056	BP	positive regulation of signaling	0.000218	522	180	15	ANGPT1,BST2,CASP1,CCL2,CYR61,ECM1,F3,GPR183,HBEGF,IRS1,KDR,LRP6,PDGFA,PELI1,PRLR,PTK2,RNF111,TRIM16
GO:0010646	BP	regulation of cell communication	0.000222	927	180	21	ANGPT1,BST2,CASP1,CCL2,CREB1,CYR61,DUSP1,ECM1,F3,FST,GPR183,HBEGF,HEY1,IRS1,ITPR2,KDR,LRP6,MEG3,NR3C1,PDGFA,PELI1,PRKAR1A,PRLR,PTK2,RNF111,SNX13,SPRY1,TRIB1,TRIM16,UBR2
GO:0065008	BP	regulation of biological quality	0.000223	1459	180	28	ANGPT1,ARHGAP5,CCL13,CCL2,CD34,CD47,CREB1,EXOC6,F3,FST,GLS,GNA13,GUCY1B3,HGF,HOOK3,HSD17B2,IRS1,ITPR2,JUN,KDR,LRP6,MAP3K1,MEG3,MLL5,MORC3,NFASC,NR3C1,NRCAM,PDE3A,PDGFA,PDLIM5,PDPN,PECAM1,PIK3CA,PLSCR4,PRKAR1A,PRKG1,PRLR,PTK2,SLC9A9,SMAD1,SOX7,SPTBN1,TNFSF13B,ZFP36L1
GO:0048514	BP	blood vessel morphogenesis	0.000227	242	180	10	ANGPT1,CCL2,CD34,CYR61,ECM1,EFNB2,F3,GNA13,HEY1,JUN,JUNB,KDR,MEG3,NRCAM,PDGFA,PIK3CA,PTK2,TIE1,VEZF1,ZFP36L1
GO:0010647	BP	positive regulation of cell communication	0.000228	524	180	15	ANGPT1,BST2,CASP1,CCL2,CYR61,ECM1,F3,GPR183,HBEGF,IRS1,KDR,LRP6,PDGFA,PELI1,PRLR,PTK2,RNF111,TRIM16
GO:0009966	BP	regulation of signal transduction	0.000231	1151	180	24	ANGPT1,ARHGAP5,BST2,CASP1,CMKLR1,CYR61,DUSP1,ECM1,F3,FST,GPR183,HBEGF,HEY1,HGF,IQGAP2,IRS1,JUN,KDR,LRP6,MEG3,NR3C1,PDGFA,PELI1,PREX1,PRLR,PTK2,RAPGEF5,RNF111,SNX13,SOX7,SPRY1,TRIB1,TRIM16,UBR2
GO:0008152	BP	metabolic process	0.000245	5489	180	71	ADORA3,AFF4,AKT3,ANGPT1,APAF1,ARHGAP5,ATF7IP,BAG2,C7,CASP1,CCL2,CD28,CD34,CDS2,CMKLR1,CREB1,CREM,CYR61,CYTL1,DPYSL3,DUSP1,DYRK2,ECM1,EED,ELF2,ERG,F3,FOS,FST,GADD45B,GATM,GLS,GNA13,GUCY1B3,HBEGF,HEY1,HGF,HLX,HNRNPA1,HNRPLL,HSD17B2,INMT,IRF2BP2,IRS1,ITPR2,JUN,JUNB,KDR,RPS27,RAD23B,LRP6,MAEL,MAP3K1,MEG3,MINPP1,MLL5,MORC3,MYST3,NAMPT,NFIB,NR2F1,NR3C1,NUP153,PAPOLG,PCDH12,PDE3A,PDGFA,PDPN,PELI1,PHF10,…
GO:0051272	BP	positive regulation of cellular component movement	0.000247	152	180	8	ANGPT1,ARHGAP5,CCL2,CMKLR1,CYR61,F3,HBEGF,IRS1,KDR,PDGFA,PDPN,PTK2
GO:0010629	BP	negative regulation of gene expression	0.000261	594	180	16	ATF7IP,CD34,CREB1,EED,ELF2,FST,HEY1,JUN,MAEL,MEG3,MYST3,NFIB,NR2F1,SMAD1,SOX7,TCF4,UBR2
GO:0031325	BP	positive regulation of cellular metabolic process	0.000261	1314	180	26	ADORA3,ANGPT1,ATF7IP,CCL2,CD28,CREB1,CYR61,CYTL1,DYRK2,ELF2,FOS,GADD45B,HGF,HNRPLL,IRS1,JUN,JUNB,RPS27,LRP6,MAP3K1,MEG3,MLL5,MYST3,NFIB,NR3C1,PDGFA,PELI1,PIK3CA,PRKAR1A,PRLR,PTK2,RNF111,SMAD1,TCF4,TLR8,TRIB1,TRIM16
GO:0008283	BP	cell proliferation	0.000262	866	180	20	ANGPT1,ARHGAP5,BST2,CCL2,CD28,CD34,CD47,CDH5,CYR61,ECM1,ERG,F3,FST,GPR183,HBEGF,HGF,HLX,HOOK3,IRS1,JUN,JUNB,KDR,RPS27,LRP6,MEG3,MORC3,NAMPT,NFIB,NR3C1,PDGFA,PDPN,PELI1,PTK2,SMAD1,SOX7,SPRY1,TACC1,TNFSF13B,TRIB1
GO:0032259	BP	methylation	0.000263	113	180	7	ATF7IP,EED,FOS,INMT,MAEL,MEG3,MLL5,PIK3CA
GO:0016310	BP	phosphorylation	0.000268	939	180	21	AKT3,ANGPT1,CCL2,CREB1,CYR61,DUSP1,DYRK2,ERG,GADD45B,HGF,IRS1,JUN,KDR,LRP6,MAP3K1,MORC3,PDGFA,PIK3CA,PRKAR1A,PRKG1,PRLR,PTK2,SMAD1,SNRK,SPRY1,SPTBN1,TRIB1
GO:0001775	BP	cell activation	0.000275	471	180	14	BST2,CCL2,CD28,CD47,GNA13,GPR183,HGF,HLX,ITPR2,JUN,MLL5,PDGFA,PDPN,PECAM1,PELI1,PIK3CA,PREX1,PRKG1,PRLR,PTK2,TNFSF13B,ZFP36L1
GO:0016043	BP	cellular component organization	0.000303	2507	180	40	AKT3,ANGPT1,AP1S2,ARHGAP5,ATF7IP,CADM3,CCL13,CCL2,CD28,CD34,CD47,CDH11,CDH5,CREB1,CYR61,DPYSL3,EED,GLS,GNA13,HBEGF,HEY1,HGF,HOOK3,IRS1,JUN,KDR,RPS27,RAD23B,LRP6,MAEL,MAP3K1,MEG3,MLL5,MYST3,NEDD9,NFASC,NFIB,NR3C1,NRCAM,PDGFA,PDLIM3,PDLIM5,PDPN,PKP1,PLSCR4,PREX1,PRKG1,PRLR,PTK2,SENP6,SMAD1,SNAP23,SOX7,SPTBN1,STOM,TACC1,TCF4,TIE1,TJP1,TPPP,TRIM16,UBR2
GO:0071363	BP	cellular response to growth factor stimulus	0.000307	202	180	9	CCL2,CREB1,HGF,ITPR2,KDR,MEG3,PDE3A,PIK3CA,PRKAR1A,SPRY1
GO:0030334	BP	regulation of cell migration	0.000329	253	180	10	ANGPT1,ARHGAP5,CCL2,CMKLR1,CYR61,DPYSL3,F3,GNA13,HBEGF,IRS1,KDR,MAP3K1,PDGFA,PDPN,PTK2,TIE1,TRIB1
GO:0023051	BP	regulation of signaling	0.000332	1255	180	25	ANGPT1,ARHGAP5,BST2,CASP1,CCL2,CMKLR1,CREB1,CYR61,DUSP1,ECM1,F3,FST,GPR183,HBEGF,HEY1,HGF,IQGAP2,IRS1,ITPR2,JUN,KDR,LRP6,MEG3,NR3C1,PDGFA,PELI1,PREX1,PRKAR1A,PRLR,PTK2,RAPGEF5,RNF111,SNX13,SOX7,SPRY1,TRIB1,TRIM16,UBR2
GO:0042221	BP	response to chemical stimulus	0.000345	1577	180	29	ANGPT1,CASP1,CCL13,CCL2,CD34,CMKLR1,CREB1,CXCL2,CYR61,DPYSL3,DUSP1,EFNB2,F3,FOS,GATM,GBP1,HGF,HSD17B2,HSPA6,IFIT2,IFIT3,INMT,IRS1,ITPR2,JUN,JUNB,KDR,LRP6,MEG3,MLL5,NFASC,NFIB,NR3C1,NRCAM,NUP153,PDE3A,PDGFA,PDPN,PELI1,PIK3CA,PLSCR4,PRKAR1A,PRLR,PTK2,RCAN1,SEPP1,SMAD1,SPRY1,SPTBN1,TIE1,TRIB1,TRIM16,UBR2
GO:0071841	BP	cellular component organization or biogenesis at cellular level	0.00035	2083	180	35	AKT3,ANGPT1,ATF7IP,C7ORF30,CADM3,CCL13,CCL2,CD28,CD34,CDH11,CDH5,CREB1,CYR61,DPYSL3,EED,HGF,HOOK3,JUN,KDR,RPS27,RAD23B,MAEL,MAP3K1,MEG3,MLL5,MYST3,NEDD9,NFASC,NFIB,NR3C1,NRCAM,PDGFA,PDLIM3,PDLIM5,PKP1,PREX1,PRKG1,PRLR,PTK2,SENP6,SMAD1,SOX7,SPTBN1,TACC1,TCF4,TJP1,TPPP,TRIM16,UBR2
GO:0060693	BP	regulation of branching involved in salivary gland morphogenesis	0.000359	2	180	2	HGF,PDGFA
GO:0051896	BP	regulation of protein kinase B signaling cascade	0.000364	51	180	5	ANGPT1,F3,HBEGF,PDGFA,PTK2
GO:0009059	BP	macromolecule biosynthetic process	0.000372	2176	180	36	AFF4,ANGPT1,ATF7IP,CCL2,CD28,CMKLR1,CREB1,CREM,CYR61,CYTL1,DYRK2,EED,ELF2,ERG,FOS,FST,HBEGF,HEY1,HGF,HLX,IRF2BP2,IRS1,JUN,JUNB,KDR,RPS27,LRP6,MAEL,MEG3,MLL5,MYST3,NAMPT,NFIB,NR2F1,NR3C1,PAPOLG,PDGFA,PHF10,PHLDA1,PRKAR1A,RCAN1,RNF111,SMAD1,SOX7,TCF4,TLR8,TMF1,TRIB1,TRIM16,UBR2,VEZF1,WRNIP1,ZFP36L1,ZNF333
GO:0010468	BP	regulation of gene expression	0.000388	1753	180	31	AFF4,ATF7IP,CD28,CD34,CMKLR1,CREB1,CREM,CYR61,CYTL1,EED,ELF2,FOS,FST,HEY1,HNRPLL,IRF2BP2,IRS1,JUN,JUNB,RPS27,LRP6,MAEL,MEG3,MLL5,MORC3,MYST3,NFIB,NR2F1,NR3C1,PHF10,PIK3CA,PRKAR1A,RCAN1,RNF111,SMAD1,SOX7,TCF4,TMF1,TNFSF13B,TRIB1,TRIM16,UBR2,VEZF1,ZFP36L1,ZNF333
GO:0070848	BP	response to growth factor stimulus	0.000399	209	180	9	CCL2,CREB1,HGF,ITPR2,KDR,MEG3,PDE3A,PIK3CA,PRKAR1A,SPRY1
GO:0006955	BP	immune response	0.000408	684	180	17	BST2,C7,CASP1,CCL13,CCL2,CD28,CD34,CMKLR1,CREB1,CXCL2,CYSLTR2,FOS,GBP1,GPR183,HLX,ICAM2,IFIT2,IFIT3,JUN,MAP3K1,PELI1,PIK3CA,TLR8,TNFSF13B
GO:0051239	BP	regulation of multicellular organismal process	0.000418	896	180	20	ADORA3,CCL2,CD28,CD34,CMKLR1,CREB1,CYR61,DPYSL3,ECM1,F3,FST,GLS,HBEGF,HGF,HLX,HOOK3,JUN,KDR,LRP6,MEG3,MLL5,NFIB,NRCAM,PDE3A,PDGFA,PDLIM5,PDPN,PELI1,PIK3CA,PPP1R12B,PRKG1,PRLR,PTK2,SMAD1,SPRY1,TCF4,TIE1,TLR8,TRIM16
GO:0001568	BP	blood vessel development	0.000426	261	180	10	ANGPT1,CCL2,CD34,CDH5,CYR61,ECM1,EFNB2,F3,GNA13,HEY1,JUN,JUNB,KDR,MEG3,NRCAM,PDGFA,PECAM1,PIK3CA,PTK2,TIE1,VEZF1,ZFP36L1
GO:0051769	BP	regulation of nitric-oxide synthase biosynthetic process	0.000476	11	180	3	CCL2,KDR,NAMPT
GO:0051767	BP	nitric-oxide synthase biosynthetic process	0.000476	11	180	3	CCL2,KDR,NAMPT
GO:0006468	BP	protein phosphorylation	0.000495	835	180	19	AKT3,ANGPT1,CCL2,CREB1,CYR61,DUSP1,DYRK2,ERG,GADD45B,HGF,JUN,KDR,LRP6,MAP3K1,MORC3,PDGFA,PIK3CA,PRKAR1A,PRKG1,PRLR,PTK2,SMAD1,SNRK,SPRY1,SPTBN1,TRIB1
GO:0031328	BP	positive regulation of cellular biosynthetic process	0.000503	836	180	19	ADORA3,ATF7IP,CD28,CREB1,CYR61,CYTL1,DYRK2,ELF2,FOS,HGF,IRS1,JUN,JUNB,RPS27,LRP6,MAP3K1,MEG3,MLL5,MYST3,NFIB,NR3C1,PDGFA,RNF111,SMAD1,TCF4,TLR8,TRIM16
GO:0006304	BP	DNA modification	0.000524	55	180	5	ATF7IP,FOS,MAEL,MEG3,MLL5,PIK3CA
GO:0043087	BP	regulation of GTPase activity	0.000541	170	180	8	ARHGAP5,JUN,PREX1,PRKG1,PTK2,RAB3GAP2,SNX13,SNX18,SPRY1
GO:0071842	BP	cellular component organization at cellular level	0.000574	2048	180	34	AKT3,ANGPT1,ATF7IP,CADM3,CCL13,CCL2,CD28,CD34,CDH11,CDH5,CREB1,CYR61,DPYSL3,EED,HGF,HOOK3,JUN,KDR,RPS27,RAD23B,MAEL,MAP3K1,MEG3,MLL5,MYST3,NEDD9,NFASC,NFIB,NR3C1,NRCAM,PDGFA,PDLIM3,PDLIM5,PKP1,PREX1,PRKG1,PRLR,PTK2,SENP6,SMAD1,SOX7,SPTBN1,TACC1,TCF4,TJP1,TPPP,TRIM16,UBR2
GO:0033124	BP	regulation of GTP catabolic process	0.000587	172	180	8	ARHGAP5,JUN,PREX1,PRKG1,PTK2,RAB3GAP2,SNX13,SNX18,SPRY1
GO:0051252	BP	regulation of RNA metabolic process	0.000593	1544	180	28	AFF4,ATF7IP,CD28,CMKLR1,CREB1,CREM,CYR61,CYTL1,EED,ELF2,FOS,FST,HEY1,HNRPLL,IRF2BP2,JUN,JUNB,LRP6,MAEL,MAP3K1,MEG3,MLL5,MYST3,NFIB,NR2F1,NR3C1,PHF10,PRKAR1A,RCAN1,RNF111,SMAD1,SOX7,TCF4,TMF1,TRIB1,TRIM16,UBR2,VEZF1,ZFP36L1,ZNF333
GO:2000145	BP	regulation of cell motility	0.000598	272	180	10	ANGPT1,ARHGAP5,CCL2,CMKLR1,CYR61,DPYSL3,F3,GNA13,HBEGF,IRS1,KDR,MAP3K1,PDGFA,PDPN,PTK2,TIE1,TRIB1
GO:0045087	BP	innate immune response	0.000608	385	180	12	BST2,C7,CASP1,CCL2,CREB1,FOS,GBP1,IFIT2,IFIT3,JUN,MAP3K1,PELI1,TLR8
GO:0006355	BP	regulation of transcription, DNA-dependent	0.000618	1466	180	27	AFF4,ATF7IP,CD28,CMKLR1,CREB1,CREM,CYR61,CYTL1,EED,ELF2,FOS,FST,HEY1,IRF2BP2,JUN,JUNB,LRP6,MAEL,MEG3,MLL5,MYST3,NFIB,NR2F1,NR3C1,PHF10,PRKAR1A,RCAN1,RNF111,SMAD1,SOX7,TCF4,TMF1,TRIB1,TRIM16,UBR2,VEZF1,ZFP36L1,ZNF333
GO:0042127	BP	regulation of cell proliferation	0.000729	649	180	16	ANGPT1,ARHGAP5,CCL2,CD28,CD47,CDH5,CYR61,ECM1,F3,GPR183,HBEGF,HLX,IRS1,JUN,KDR,LRP6,MEG3,MORC3,NAMPT,NFIB,NR3C1,PDGFA,PELI1,PTK2,SMAD1,SOX7,SPRY1,TNFSF13B,TRIB1
GO:0002682	BP	regulation of immune system process	0.000759	584	180	15	AP1S2,C7,CCL2,CD28,CD34,CD47,CMKLR1,CREB1,FOS,GPR183,HLX,ICAM2,JUN,MAP3K1,MLL5,PELI1,PIK3CA,TLR8,TNFSF13B
GO:0008150	BP	biological_process	0.000779	7632	180	89	ADORA3,AFF4,AKT3,AMOTL2,ANGPT1,ANKS1A,AP1S2,APAF1,ARHGAP5,ATF7IP,ATP8B4,BAG2,BST2,C7,C7ORF30,C8ORF4,CADM3,CASP1,CCL13,CCL2,CD28,CD34,CD47,CDH11,CDH5,CDS2,CMKLR1,CREB1,CREM,CXCL2,CYR61,CYSLTR2,CYTL1,DPYSL3,DUSP1,DYRK2,ECM1,EED,EFNB2,ELF2,ERG,EXOC6,F3,FOS,FST,GADD45B,GATM,GBP1,GLS,GNA13,GPR183,GUCY1B3,HBEGF,HEY1,HGF,HLX,HNRNPA1,HNRPLL,HOOK3,HSD17B2,HSPA6,ICAM2,IFIT2,IFIT3,INMT,IQGAP2,IRF2BP2,IRS1,I…
GO:0061041	BP	regulation of wound healing	0.000794	60	180	5	CD34,F3,HBEGF,PDGFA,PDPN,PRKG1
GO:0008284	BP	positive regulation of cell proliferation	0.000825	339	180	11	ARHGAP5,CCL2,CD28,CD47,CYR61,ECM1,F3,GPR183,HBEGF,HLX,IRS1,JUN,KDR,LRP6,NAMPT,PDGFA,PELI1,PTK2,TNFSF13B
GO:2001141	BP	regulation of RNA biosynthetic process	0.000833	1493	180	27	AFF4,ATF7IP,CD28,CMKLR1,CREB1,CREM,CYR61,CYTL1,EED,ELF2,FOS,FST,HEY1,IRF2BP2,JUN,JUNB,LRP6,MAEL,MAP3K1,MEG3,MLL5,MYST3,NFIB,NR2F1,NR3C1,PHF10,PRKAR1A,RCAN1,RNF111,SMAD1,SOX7,TCF4,TMF1,TRIB1,TRIM16,UBR2,VEZF1,ZFP36L1,ZNF333
GO:0031329	BP	regulation of cellular catabolic process	0.000868	341	180	11	ARHGAP5,IRS1,JUN,RAD23B,PREX1,PRKG1,PTK2,RAB3GAP2,SNX13,SNX18,SPRY1,TRIB1
GO:0006793	BP	phosphorus metabolic process	0.000974	1107	180	22	AKT3,ANGPT1,CCL2,CREB1,CYR61,DUSP1,DYRK2,ERG,GADD45B,HGF,IRS1,JUN,KDR,LRP6,MAP3K1,MINPP1,MORC3,PDGFA,PIK3CA,PRKAR1A,PRKG1,PRLR,PTK2,RCAN1,SMAD1,SNRK,SPRY1,SPTBN1,TRIB1
GO:0006796	BP	phosphate-containing compound metabolic process	0.000974	1107	180	22	AKT3,ANGPT1,CCL2,CREB1,CYR61,DUSP1,DYRK2,ERG,GADD45B,HGF,IRS1,JUN,KDR,LRP6,MAP3K1,MINPP1,MORC3,PDGFA,PIK3CA,PRKAR1A,PRKG1,PRLR,PTK2,RCAN1,SMAD1,SNRK,SPRY1,SPTBN1,TRIB1
GO:0060445	BP	branching involved in salivary gland morphogenesis	0.00107	3	180	2	HGF,PDGFA
GO:0043414	BP	macromolecule methylation	0.00108	100	180	6	ATF7IP,EED,FOS,MAEL,MEG3,MLL5,PIK3CA
GO:0030335	BP	positive regulation of cell migration	0.00115	143	180	7	ANGPT1,ARHGAP5,CCL2,CMKLR1,CYR61,F3,HBEGF,IRS1,KDR,PDGFA,PDPN,PTK2
GO:0009892	BP	negative regulation of metabolic process	0.00122	971	180	20	ATF7IP,CD34,CREB1,DUSP1,EED,ELF2,FST,GADD45B,HBEGF,HEY1,JUN,LRP6,MAEL,MEG3,MYST3,NFIB,NR2F1,PDGFA,SMAD1,SOX7,SPRY1,TCF4,TRIB1,UBR2
GO:0034130	BP	toll-like receptor 1 signaling pathway	0.00125	66	180	5	CREB1,FOS,JUN,MAP3K1,PELI1
GO:0009987	BP	cellular process	0.00128	7062	180	83	ADORA3,AFF4,AKT3,AMOTL2,ANGPT1,ANKS1A,AP1S2,APAF1,ARHGAP5,ATF7IP,BAG2,BST2,C7,C7ORF30,C8ORF4,CADM3,CASP1,CCL13,CCL2,CD28,CD34,CD47,CDH11,CDH5,CDS2,CMKLR1,CREB1,CREM,CYR61,CYTL1,DPYSL3,DUSP1,DYRK2,ECM1,EED,EFNB2,ELF2,ERG,EXOC6,F3,FOS,FST,GADD45B,GATM,GBP1,GLS,GNA13,GPR183,GUCY1B3,HBEGF,HEY1,HGF,HLX,HNRNPA1,HNRPLL,HOOK3,HSD17B2,ICAM2,IFIT2,IFIT3,IQGAP2,IRF2BP2,IRS1,ITGBL1,ITPR2,JUN,JUNB,KDR,KIAA103…
GO:2000147	BP	positive regulation of cell motility	0.0013	146	180	7	ANGPT1,ARHGAP5,CCL2,CMKLR1,CYR61,F3,HBEGF,IRS1,KDR,PDGFA,PDPN,PTK2
GO:0051338	BP	regulation of transferase activity	0.00132	482	180	13	ANGPT1,CCL2,CYR61,DUSP1,GADD45B,HGF,IRS1,LRP6,MAP3K1,PDGFA,PRKAR1A,PRLR,PTK2,SOX7,SPRY1,TRIB1
GO:0033121	BP	regulation of purine nucleotide catabolic process	0.00134	194	180	8	ARHGAP5,JUN,PREX1,PRKG1,PTK2,RAB3GAP2,SNX13,SNX18,SPRY1
GO:0030811	BP	regulation of nucleotide catabolic process	0.00134	194	180	8	ARHGAP5,JUN,PREX1,PRKG1,PTK2,RAB3GAP2,SNX13,SNX18,SPRY1
GO:0010605	BP	negative regulation of macromolecule metabolic process	0.00148	910	180	19	ATF7IP,CD34,CREB1,DUSP1,EED,ELF2,FST,GADD45B,HBEGF,HEY1,JUN,LRP6,MAEL,MEG3,MYST3,NFIB,NR2F1,SMAD1,SOX7,SPRY1,TCF4,TRIB1,UBR2
GO:0006351	BP	transcription, DNA-dependent	0.0015	1549	180	27	AFF4,ATF7IP,CD28,CMKLR1,CREB1,CREM,CYR61,CYTL1,EED,ELF2,ERG,FOS,FST,HEY1,HLX,IRF2BP2,JUN,JUNB,LRP6,MAEL,MEG3,MLL5,MYST3,NFIB,NR2F1,NR3C1,PAPOLG,PHF10,PRKAR1A,RCAN1,RNF111,SMAD1,SOX7,TCF4,TMF1,TRIB1,TRIM16,UBR2,VEZF1,ZFP36L1,ZNF333
GO:0044237	BP	cellular metabolic process	0.00152	5065	180	64	ADORA3,AFF4,AKT3,ANGPT1,ARHGAP5,ATF7IP,BAG2,CCL2,CD28,CD34,CDS2,CMKLR1,CREB1,CREM,CYR61,CYTL1,DPYSL3,DUSP1,DYRK2,EED,ELF2,ERG,FOS,FST,GADD45B,GATM,GLS,GNA13,GUCY1B3,HBEGF,HEY1,HGF,HLX,HNRNPA1,HNRPLL,HSD17B2,IRF2BP2,IRS1,ITPR2,JUN,JUNB,KDR,RPS27,RAD23B,LRP6,MAEL,MAP3K1,MEG3,MINPP1,MLL5,MORC3,MYST3,NAMPT,NFIB,NR2F1,NR3C1,PAPOLG,PCDH12,PDE3A,PDGFA,PDPN,PELI1,PHF10,PHLDA1,PIK3CA,PPIL4,PREX1,PRKAR1A,P…
GO:0034134	BP	toll-like receptor 2 signaling pathway	0.00154	69	180	5	CREB1,FOS,JUN,MAP3K1,PELI1
GO:0050920	BP	regulation of chemotaxis	0.00154	69	180	5	CCL2,CMKLR1,EFNB2,F3,KDR
GO:0048017	BP	inositol lipid-mediated signaling	0.00156	107	180	6	ANGPT1,CREB1,IRS1,KDR,PDGFA,PIK3CA,PTK2
GO:0048015	BP	phosphatidylinositol-mediated signaling	0.00156	107	180	6	ANGPT1,CREB1,IRS1,KDR,PDGFA,PIK3CA,PTK2
GO:0040017	BP	positive regulation of locomotion	0.0016	151	180	7	ANGPT1,ARHGAP5,CCL2,CMKLR1,CYR61,F3,HBEGF,IRS1,KDR,PDGFA,PDPN,PTK2
GO:0044249	BP	cellular biosynthetic process	0.00164	2619	180	39	ADORA3,AFF4,ANGPT1,ATF7IP,CD28,CD34,CDS2,CMKLR1,CREB1,CREM,CYR61,CYTL1,DYRK2,EED,ELF2,ERG,FOS,FST,GATM,GLS,GUCY1B3,HBEGF,HEY1,HGF,HLX,HSD17B2,IRF2BP2,IRS1,JUN,JUNB,RPS27,LRP6,MAEL,MAP3K1,MEG3,MLL5,MYST3,NAMPT,NFIB,NR2F1,NR3C1,PAPOLG,PDGFA,PHF10,PHLDA1,PIK3CA,PRKAR1A,RCAN1,RNF111,SMAD1,SOX7,TCF4,TLR8,TMF1,TRIB1,TRIM16,UBR2,VEZF1,WRNIP1,ZFP36L1,ZNF333
GO:0043170	BP	macromolecule metabolic process	0.00165	4063	180	54	AFF4,AKT3,ANGPT1,ATF7IP,BAG2,C7,CASP1,CCL2,CD28,CD34,CMKLR1,CREB1,CREM,CYR61,CYTL1,DUSP1,DYRK2,EED,ELF2,ERG,F3,FOS,FST,GADD45B,HBEGF,HEY1,HGF,HLX,HNRNPA1,HNRPLL,IRF2BP2,IRS1,JUN,JUNB,KDR,RPS27,RAD23B,LRP6,MAEL,MAP3K1,MEG3,MLL5,MORC3,MYST3,NAMPT,NFIB,NR2F1,NR3C1,PAPOLG,PCDH12,PDGFA,PELI1,PHF10,PHLDA1,PIK3CA,PPIL4,PRKAR1A,PRKG1,PRLR,PTK2,RCAN1,RNF111,SENP6,SFRS15,SMAD1,SMNDC1,SNRK,SOX7,SPRY1,SPTBN1…
GO:0002684	BP	positive regulation of immune system process	0.00167	368	180	11	C7,CCL2,CD28,CD47,CMKLR1,CREB1,FOS,GPR183,HLX,JUN,MAP3K1,PELI1,PIK3CA,TLR8,TNFSF13B
GO:2000026	BP	regulation of multicellular organismal development	0.00172	562	180	14	CCL2,CD28,CD34,CYR61,DPYSL3,ECM1,F3,FST,HGF,HLX,HOOK3,JUN,KDR,LRP6,MEG3,MLL5,NFIB,NRCAM,PDGFA,PDLIM5,PRLR,PTK2,SMAD1,SPRY1,TCF4,TIE1,TRIM16
GO:0009894	BP	regulation of catabolic process	0.00178	371	180	11	ARHGAP5,IRS1,JUN,RAD23B,PREX1,PRKG1,PTK2,RAB3GAP2,SNX13,SNX18,SPRY1,TRIB1
GO:0045935	BP	positive regulation of nucleobase-containing compound metabolic process	0.002	783	180	17	ADORA3,ATF7IP,CD28,CREB1,CYR61,CYTL1,ELF2,FOS,HGF,HNRPLL,JUN,JUNB,LRP6,MAP3K1,MEG3,MLL5,MYST3,NFIB,NR3C1,PDGFA,RNF111,SMAD1,TCF4,TRIM16
GO:0002755	BP	MyD88-dependent toll-like receptor signaling pathway	0.00213	74	180	5	CREB1,FOS,JUN,MAP3K1,PELI1
GO:0071495	BP	cellular response to endogenous stimulus	0.00223	381	180	11	CCL2,CREB1,DUSP1,FOS,IRS1,ITPR2,JUNB,NR3C1,PDE3A,PIK3CA,PRKAR1A,PRLR,PTK2,SPRY1,UBR2
GO:0008063	BP	Toll signaling pathway	0.00226	75	180	5	CREB1,FOS,JUN,MAP3K1,PELI1
GO:1900542	BP	regulation of purine nucleotide metabolic process	0.00227	264	180	9	ADORA3,ARHGAP5,JUN,PREX1,PRKG1,PTK2,RAB3GAP2,SNX13,SNX18,SPRY1
GO:0006140	BP	regulation of nucleotide metabolic process	0.00234	265	180	9	ADORA3,ARHGAP5,JUN,PREX1,PRKG1,PTK2,RAB3GAP2,SNX13,SNX18,SPRY1
GO:0051173	BP	positive regulation of nitrogen compound metabolic process	0.00238	795	180	17	ADORA3,ATF7IP,CD28,CREB1,CYR61,CYTL1,ELF2,FOS,HGF,HNRPLL,JUN,JUNB,LRP6,MAP3K1,MEG3,MLL5,MYST3,NFIB,NR3C1,PDGFA,RNF111,SMAD1,TCF4,TRIM16
GO:0032774	BP	RNA biosynthetic process	0.0025	1600	180	27	AFF4,ATF7IP,CD28,CMKLR1,CREB1,CREM,CYR61,CYTL1,EED,ELF2,ERG,FOS,FST,HEY1,HLX,IRF2BP2,JUN,JUNB,RPS27,LRP6,MAEL,MAP3K1,MEG3,MLL5,MYST3,NFIB,NR2F1,NR3C1,PAPOLG,PHF10,PRKAR1A,RCAN1,RNF111,SMAD1,SOX7,TCF4,TMF1,TRIB1,TRIM16,UBR2,VEZF1,ZFP36L1,ZNF333
GO:0090304	BP	nucleic acid metabolic process	0.00271	2316	180	35	AFF4,ATF7IP,CD28,CMKLR1,CREB1,CREM,CYR61,CYTL1,EED,ELF2,ERG,FOS,FST,HEY1,HGF,HLX,HNRNPA1,HNRPLL,IRF2BP2,JUN,JUNB,RPS27,RAD23B,LRP6,MAEL,MAP3K1,MEG3,MLL5,MYST3,NFIB,NR2F1,NR3C1,PAPOLG,PDGFA,PHF10,PIK3CA,PRKAR1A,RCAN1,RNF111,SFRS15,SMAD1,SMNDC1,SOX7,TCF4,TMF1,TRIB1,TRIM16,UBR2,VEZF1,WRNIP1,ZFP36L1,ZNF333
GO:0008015	BP	blood circulation	0.00273	165	180	7	ADORA3,ANGPT1,CD34,GUCY1B3,HBEGF,NR3C1,PDE3A,PIK3CA,RCAN1
GO:0003013	BP	circulatory system process	0.00273	165	180	7	ADORA3,ANGPT1,CD34,GUCY1B3,HBEGF,NR3C1,PDE3A,PIK3CA,RCAN1
GO:0031327	BP	negative regulation of cellular biosynthetic process	0.0029	663	180	15	ATF7IP,CD34,CREB1,EED,ELF2,FST,HBEGF,HEY1,JUN,MAEL,MEG3,MYST3,NFIB,NR2F1,PDGFA,SOX7,TCF4,UBR2
GO:0007155	BP	cell adhesion	0.00317	462	180	12	ANGPT1,ARHGAP5,CADM3,CCL2,CD34,CD47,CDH11,CDH5,CYR61,EFNB2,ICAM2,ITGBL1,KDR,NEDD9,NFASC,NRCAM,PCDH12,PCDH18,PDPN,PECAM1,PKP1,PRKG1,PRLR,PTK2
GO:0070372	BP	regulation of ERK1 and ERK2 cascade	0.00323	81	180	5	ANGPT1,CYR61,GPR183,KDR,PDGFA,SPRY1
GO:0009117	BP	nucleotide metabolic process	0.00323	599	180	14	ADORA3,ARHGAP5,GNA13,GUCY1B3,JUN,NAMPT,PDE3A,PREX1,PRKG1,PTK2,RAB3GAP2,SNX13,SNX18,SPRY1,WRNIP1
GO:0006753	BP	nucleoside phosphate metabolic process	0.00323	599	180	14	ADORA3,ARHGAP5,GNA13,GUCY1B3,JUN,NAMPT,PDE3A,PREX1,PRKG1,PTK2,RAB3GAP2,SNX13,SNX18,SPRY1,WRNIP1
GO:0022603	BP	regulation of anatomical structure morphogenesis	0.00328	337	180	10	CCL13,CCL2,CD34,ECM1,F3,GNA13,HGF,KDR,LRP6,MEG3,NFIB,NRCAM,PDGFA,PDLIM5,PDPN,PTK2,SMAD1,SPRY1,TIE1
GO:0080134	BP	regulation of response to stress	0.00329	531	180	13	AP1S2,CD28,CD34,CD47,CREB1,F3,FOS,HBEGF,JUN,MAP3K1,PDGFA,PDPN,PELI1,PRKG1,TLR8
GO:0022610	BP	biological adhesion	0.00329	464	180	12	ANGPT1,ARHGAP5,CADM3,CCL2,CD34,CD47,CDH11,CDH5,CYR61,EFNB2,ICAM2,ITGBL1,KDR,NEDD9,NFASC,NRCAM,PCDH12,PCDH18,PDPN,PECAM1,PKP1,PRKG1,PRLR,PTK2
GO:0043549	BP	regulation of kinase activity	0.00335	465	180	12	ANGPT1,CCL2,CYR61,DUSP1,GADD45B,HGF,IRS1,LRP6,MAP3K1,PDGFA,PRKAR1A,PRLR,PTK2,SPRY1,TRIB1
GO:1900046	BP	regulation of hemostasis	0.00341	47	180	4	CD34,F3,PDGFA,PDPN,PRKG1
GO:0051100	BP	negative regulation of binding	0.00341	47	180	4	HEY1,IFIT2,JUN,NFIB
GO:0030193	BP	regulation of blood coagulation	0.00341	47	180	4	CD34,F3,PDGFA,PDPN,PRKG1
GO:0009890	BP	negative regulation of biosynthetic process	0.00349	675	180	15	ATF7IP,CD34,CREB1,EED,ELF2,FST,HBEGF,HEY1,JUN,MAEL,MEG3,MYST3,NFIB,NR2F1,PDGFA,SOX7,TCF4,UBR2
GO:0006163	BP	purine nucleotide metabolic process	0.00352	535	180	13	ADORA3,ARHGAP5,GNA13,GUCY1B3,JUN,PDE3A,PREX1,PRKG1,PTK2,RAB3GAP2,SNX13,SNX18,SPRY1,WRNIP1
GO:0043392	BP	negative regulation of DNA binding	0.0036	21	180	3	HEY1,JUN,NFIB
GO:0016070	BP	RNA metabolic process	0.00366	1992	180	31	AFF4,ATF7IP,CD28,CMKLR1,CREB1,CREM,CYR61,CYTL1,EED,ELF2,ERG,FOS,FST,HEY1,HLX,HNRNPA1,HNRPLL,IRF2BP2,JUN,JUNB,RPS27,LRP6,MAEL,MAP3K1,MEG3,MLL5,MYST3,NFIB,NR2F1,NR3C1,PAPOLG,PHF10,PRKAR1A,RCAN1,RNF111,SFRS15,SMAD1,SMNDC1,SOX7,TCF4,TMF1,TRIB1,TRIM16,UBR2,VEZF1,ZFP36L1,ZNF333
GO:0032101	BP	regulation of response to external stimulus	0.00379	227	180	8	CCL2,CD28,CD34,CD47,CMKLR1,EFNB2,F3,KDR,PDGFA,PDPN,PRKG1
GO:0050795	BP	regulation of behavior	0.00381	84	180	5	CCL2,CMKLR1,EFNB2,F3,KDR
GO:0031324	BP	negative regulation of cellular metabolic process	0.00383	906	180	18	ATF7IP,CD34,CREB1,DUSP1,EED,ELF2,FST,GADD45B,HBEGF,HEY1,JUN,LRP6,MAEL,MEG3,MYST3,NFIB,NR2F1,PDGFA,SOX7,SPRY1,TCF4,TRIB1,UBR2
GO:0045892	BP	negative regulation of transcription, DNA-dependent	0.00397	542	180	13	ATF7IP,CREB1,EED,ELF2,FST,HEY1,JUN,MAEL,MEG3,MYST3,NFIB,NR2F1,SOX7,TCF4,UBR2
GO:0050818	BP	regulation of coagulation	0.004	49	180	4	CD34,F3,PDGFA,PDPN,PRKG1
GO:0006195	BP	purine nucleotide catabolic process	0.00401	409	180	11	ARHGAP5,GNA13,JUN,PDE3A,PREX1,PRKG1,PTK2,RAB3GAP2,SNX13,SNX18,SPRY1,WRNIP1
GO:0072523	BP	purine-containing compound catabolic process	0.00442	414	180	11	ARHGAP5,GNA13,JUN,PDE3A,PREX1,PRKG1,PTK2,RAB3GAP2,SNX13,SNX18,SPRY1,WRNIP1
GO:0051172	BP	negative regulation of nitrogen compound metabolic process	0.0045	620	180	14	ATF7IP,CD34,CREB1,EED,ELF2,FST,HEY1,JUN,MAEL,MEG3,MYST3,NFIB,NR2F1,SOX7,TCF4,UBR2
GO:0043412	BP	macromolecule modification	0.00471	1844	180	29	AKT3,ANGPT1,ATF7IP,CCL2,CREB1,CYR61,DUSP1,DYRK2,EED,ERG,FOS,GADD45B,HGF,JUN,KDR,LRP6,MAEL,MAP3K1,MEG3,MLL5,MORC3,MYST3,PDGFA,PELI1,PIK3CA,PRKAR1A,PRKG1,PRLR,PTK2,RNF111,SENP6,SMAD1,SNRK,SPRY1,SPTBN1,TRIB1,TRIM16,UBR2
GO:0045089	BP	positive regulation of innate immune response	0.00476	132	180	6	CREB1,FOS,JUN,MAP3K1,PELI1,TLR8
GO:0019932	BP	second-messenger-mediated signaling	0.00495	89	180	5	CMKLR1,GUCY1B3,ITPR2,KDR,MCTP2,PDE3A,RCAN1
GO:0009166	BP	nucleotide catabolic process	0.00507	421	180	11	ARHGAP5,GNA13,JUN,PDE3A,PREX1,PRKG1,PTK2,RAB3GAP2,SNX13,SNX18,SPRY1,WRNIP1
GO:0072521	BP	purine-containing compound metabolic process	0.00509	557	180	13	ADORA3,ARHGAP5,GNA13,GUCY1B3,JUN,PDE3A,PREX1,PRKG1,PTK2,RAB3GAP2,SNX13,SNX18,SPRY1,WRNIP1
GO:0050918	BP	positive chemotaxis	0.00538	24	180	3	ANGPT1,F3,KDR
GO:0048013	BP	ephrin receptor signaling pathway	0.00538	24	180	3	ANKS1A,EFNB2,PTK2
GO:0051253	BP	negative regulation of RNA metabolic process	0.00552	562	180	13	ATF7IP,CREB1,EED,ELF2,FST,HEY1,JUN,MAEL,MEG3,MYST3,NFIB,NR2F1,SOX7,TCF4,UBR2
GO:0014065	BP	phosphatidylinositol 3-kinase cascade	0.00578	54	180	4	ANGPT1,IRS1,KDR,PDGFA,PTK2
GO:0070371	BP	ERK1 and ERK2 cascade	0.00603	93	180	5	ANGPT1,CYR61,GPR183,KDR,PDGFA,SPRY1
GO:0006184	BP	GTP catabolic process	0.00603	303	180	9	ARHGAP5,GNA13,JUN,PREX1,PRKG1,PTK2,RAB3GAP2,SNX13,SNX18,SPRY1
GO:0051094	BP	positive regulation of developmental process	0.00613	366	180	10	CD34,CREB1,CYR61,ECM1,F3,FST,HLX,JUN,JUNB,KDR,MEG3,MLL5,NRCAM,PDE3A,SMAD1,SPRY1,TCF4,TRIM16
GO:1901069	BP	guanosine-containing compound catabolic process	0.00617	304	180	9	ARHGAP5,GNA13,JUN,PREX1,PRKG1,PTK2,RAB3GAP2,SNX13,SNX18,SPRY1
GO:0034329	BP	cell junction assembly	0.00621	139	180	6	CADM3,CDH11,CDH5,KDR,NFASC,PTK2,TJP1
GO:0018108	BP	peptidyl-tyrosine phosphorylation	0.00621	139	180	6	ANGPT1,HGF,KDR,PDGFA,PRLR,PTK2
GO:0046039	BP	GTP metabolic process	0.00631	305	180	9	ARHGAP5,GNA13,JUN,PREX1,PRKG1,PTK2,RAB3GAP2,SNX13,SNX18,SPRY1
GO:0009146	BP	purine nucleoside triphosphate catabolic process	0.00665	370	180	10	ARHGAP5,GNA13,JUN,PREX1,PRKG1,PTK2,RAB3GAP2,SNX13,SNX18,SPRY1,WRNIP1
GO:0018212	BP	peptidyl-tyrosine modification	0.00669	141	180	6	ANGPT1,HGF,KDR,PDGFA,PRLR,PTK2
GO:0043547	BP	positive regulation of GTPase activity	0.00669	141	180	6	ARHGAP5,JUN,PREX1,RAB3GAP2,SNX13,SNX18
GO:0009207	BP	purine ribonucleoside triphosphate catabolic process	0.00678	371	180	10	ARHGAP5,GNA13,JUN,PREX1,PRKG1,PTK2,RAB3GAP2,SNX13,SNX18,SPRY1,WRNIP1
GO:0009203	BP	ribonucleoside triphosphate catabolic process	0.00678	371	180	10	ARHGAP5,GNA13,JUN,PREX1,PRKG1,PTK2,RAB3GAP2,SNX13,SNX18,SPRY1,WRNIP1
GO:0071897	BP	DNA biosynthetic process	0.00683	26	180	3	HGF,MEG3,WRNIP1
GO:0006152	BP	purine nucleoside catabolic process	0.00691	309	180	9	ARHGAP5,GNA13,JUN,PREX1,PRKG1,PTK2,RAB3GAP2,SNX13,SNX18,SPRY1
GO:0009154	BP	purine ribonucleotide catabolic process	0.00706	373	180	10	ARHGAP5,GNA13,JUN,PREX1,PRKG1,PTK2,RAB3GAP2,SNX13,SNX18,SPRY1,WRNIP1
GO:0009143	BP	nucleoside triphosphate catabolic process	0.00706	373	180	10	ARHGAP5,GNA13,JUN,PREX1,PRKG1,PTK2,RAB3GAP2,SNX13,SNX18,SPRY1,WRNIP1
GO:0046130	BP	purine ribonucleoside catabolic process	0.00706	310	180	9	ARHGAP5,GNA13,JUN,PREX1,PRKG1,PTK2,RAB3GAP2,SNX13,SNX18,SPRY1
GO:0002224	BP	toll-like receptor signaling pathway	0.00727	97	180	5	CREB1,FOS,JUN,MAP3K1,PELI1
GO:0034655	BP	nucleobase-containing compound catabolic process	0.00734	441	180	11	ARHGAP5,DPYSL3,GNA13,JUN,PDE3A,PREX1,PRKG1,PTK2,RAB3GAP2,SNX13,SNX18,SPRY1,WRNIP1
GO:0043116	BP	negative regulation of vascular permeability	0.00734	7	180	2	ANGPT1,NR3C1,PDE3A
GO:0032274	BP	gonadotropin secretion	0.00734	7	180	2	FST,MEG3
GO:0007435	BP	salivary gland morphogenesis	0.00734	7	180	2	HGF,PDGFA
GO:0007431	BP	salivary gland development	0.00734	7	180	2	HGF,PDGFA
GO:0009261	BP	ribonucleotide catabolic process	0.00734	375	180	10	ARHGAP5,GNA13,JUN,PREX1,PRKG1,PTK2,RAB3GAP2,SNX13,SNX18,SPRY1,WRNIP1
GO:1901068	BP	guanosine-containing compound metabolic process	0.00738	312	180	9	ARHGAP5,GNA13,JUN,PREX1,PRKG1,PTK2,RAB3GAP2,SNX13,SNX18,SPRY1
GO:0051707	BP	response to other organism	0.00739	252	180	8	AP1S2,BST2,CCL2,CD28,CD47,CXCL2,F3,FOS,IFIT2,JUN,PELI1,PLSCR4,TLR8,TRIB1
GO:0007173	BP	epidermal growth factor receptor signaling pathway	0.00771	145	180	6	CREB1,HBEGF,ITPR2,PIK3CA,PRKAR1A,SPRY1
GO:0038127	BP	ERBB signaling pathway	0.00771	145	180	6	CREB1,HBEGF,ITPR2,PIK3CA,PRKAR1A,SPRY1
GO:0045859	BP	regulation of protein kinase activity	0.00774	444	180	11	ANGPT1,CCL2,CYR61,DUSP1,GADD45B,HGF,LRP6,MAP3K1,PDGFA,PRKAR1A,PRLR,PTK2,SPRY1,TRIB1
GO:0055086	BP	nucleobase-containing small molecule metabolic process	0.0079	658	180	14	ADORA3,ARHGAP5,DPYSL3,GNA13,GUCY1B3,JUN,NAMPT,PDE3A,PREX1,PRKG1,PTK2,RAB3GAP2,SNX13,SNX18,SPRY1,WRNIP1
GO:0050900	BP	leukocyte migration	0.00791	198	180	7	ANGPT1,CCL13,CCL2,CD34,CD47,CMKLR1,PECAM1,PIK3CA
GO:0045766	BP	positive regulation of angiogenesis	0.00804	59	180	4	CD34,ECM1,F3,KDR
GO:0008360	BP	regulation of cell shape	0.00804	59	180	4	CCL13,CCL2,GNA13,KDR,PDPN,PTK2
GO:0042454	BP	ribonucleoside catabolic process	0.00823	317	180	9	ARHGAP5,GNA13,JUN,PREX1,PRKG1,PTK2,RAB3GAP2,SNX13,SNX18,SPRY1
GO:0044260	BP	cellular macromolecule metabolic process	0.00829	3832	180	49	AFF4,AKT3,ANGPT1,ATF7IP,BAG2,CCL2,CD28,CMKLR1,CREB1,CREM,CYR61,CYTL1,DUSP1,DYRK2,EED,ELF2,ERG,FOS,FST,GADD45B,HBEGF,HEY1,HGF,HLX,HNRNPA1,HNRPLL,IRF2BP2,IRS1,JUN,JUNB,KDR,RPS27,RAD23B,LRP6,MAEL,MAP3K1,MEG3,MLL5,MORC3,MYST3,NFIB,NR2F1,NR3C1,PAPOLG,PCDH12,PDGFA,PELI1,PHF10,PHLDA1,PIK3CA,PPIL4,PRKAR1A,PRKG1,PRLR,PTK2,RCAN1,RNF111,SENP6,SFRS15,SMAD1,SMNDC1,SNRK,SOX7,SPRY1,SPTBN1,TCF4,TMF1,TRIB1,TRIM16…
GO:0050793	BP	regulation of developmental process	0.00904	743	180	15	CCL13,CCL2,CD28,CD34,CREB1,CYR61,DPYSL3,ECM1,F3,FST,GNA13,HGF,HLX,HOOK3,JUN,JUNB,KDR,LRP6,MEG3,MLL5,MYST3,NFIB,NRCAM,PDE3A,PDGFA,PDLIM5,PDPN,PRLR,PTK2,RCAN1,SMAD1,SPRY1,TCF4,TIE1,TRIM16
GO:0009144	BP	purine nucleoside triphosphate metabolic process	0.00908	386	180	10	ARHGAP5,GNA13,JUN,PREX1,PRKG1,PTK2,RAB3GAP2,SNX13,SNX18,SPRY1,WRNIP1
GO:0070374	BP	positive regulation of ERK1 and ERK2 cascade	0.0091	61	180	4	ANGPT1,GPR183,KDR,PDGFA
GO:0001935	BP	endothelial cell proliferation	0.0091	61	180	4	CCL2,CD34,ECM1,F3,JUN,KDR
GO:0006959	BP	humoral immune response	0.0091	61	180	4	BST2,C7,CCL2,CD28,GPR183
GO:0030168	BP	platelet activation	0.00912	203	180	7	GNA13,HGF,ITPR2,PDGFA,PDPN,PECAM1,PIK3CA,PRKG1,PTK2
GO:0050865	BP	regulation of cell activation	0.00912	203	180	7	CCL2,CD28,CD47,GPR183,HLX,PDGFA,PDPN,PELI1,PIK3CA,PRKG1,TNFSF13B
GO:0042325	BP	regulation of phosphorylation	0.00917	595	180	13	ANGPT1,CCL2,CYR61,DUSP1,GADD45B,HGF,IRS1,JUN,LRP6,MAP3K1,PDGFA,PIK3CA,PRKAR1A,PRLR,PTK2,SPRY1,TRIB1
GO:0009199	BP	ribonucleoside triphosphate metabolic process	0.00926	387	180	10	ARHGAP5,GNA13,JUN,PREX1,PRKG1,PTK2,RAB3GAP2,SNX13,SNX18,SPRY1,WRNIP1
GO:0009205	BP	purine ribonucleoside triphosphate metabolic process	0.00926	387	180	10	ARHGAP5,GNA13,JUN,PREX1,PRKG1,PTK2,RAB3GAP2,SNX13,SNX18,SPRY1,WRNIP1
GO:0046128	BP	purine ribonucleoside metabolic process	0.00935	323	180	9	ARHGAP5,GNA13,JUN,PREX1,PRKG1,PTK2,RAB3GAP2,SNX13,SNX18,SPRY1
GO:0046700	BP	heterocycle catabolic process	0.00938	455	180	11	ARHGAP5,DPYSL3,GNA13,JUN,PDE3A,PREX1,PRKG1,PTK2,RAB3GAP2,SNX13,SNX18,SPRY1,WRNIP1
GO:0060416	BP	response to growth hormone stimulus	0.00942	29	180	3	IRS1,PRLR,PTK2,TRIM16
GO:0060396	BP	growth hormone receptor signaling pathway	0.00942	29	180	3	IRS1,PRLR,PTK2
GO:0071378	BP	cellular response to growth hormone stimulus	0.00942	29	180	3	IRS1,PRLR,PTK2
GO:0044270	BP	cellular nitrogen compound catabolic process	0.00971	457	180	11	ARHGAP5,DPYSL3,GNA13,JUN,PDE3A,PREX1,PRKG1,PTK2,RAB3GAP2,SNX13,SNX18,SPRY1,WRNIP1
GO:2000352	BP	negative regulation of endothelial cell apoptotic process	0.00973	8	180	2	ANGPT1,KDR
GO:0033674	BP	positive regulation of kinase activity	0.00975	325	180	9	ANGPT1,CCL2,CYR61,GADD45B,HGF,IRS1,MAP3K1,PDGFA,PRKAR1A,PRLR,PTK2
GO:0009141	BP	nucleoside triphosphate metabolic process	0.00979	390	180	10	ARHGAP5,GNA13,JUN,PREX1,PRKG1,PTK2,RAB3GAP2,SNX13,SNX18,SPRY1,WRNIP1
GO:0042278	BP	purine nucleoside metabolic process	0.00995	326	180	9	ARHGAP5,GNA13,JUN,PREX1,PRKG1,PTK2,RAB3GAP2,SNX13,SNX18,SPRY1
GO:0009607	BP	response to biotic stimulus	0.0104	266	180	8	AP1S2,BST2,CCL2,CD28,CD47,CXCL2,F3,FOS,IFIT2,JUN,PELI1,PLSCR4,TLR8,TRIB1
GO:0009164	BP	nucleoside catabolic process	0.0104	328	180	9	ARHGAP5,GNA13,JUN,PREX1,PRKG1,PTK2,RAB3GAP2,SNX13,SNX18,SPRY1
GO:0034645	BP	cellular macromolecule biosynthetic process	0.0104	2126	180	31	AFF4,ATF7IP,CD28,CMKLR1,CREB1,CREM,CYR61,CYTL1,DYRK2,EED,ELF2,ERG,FOS,FST,HBEGF,HEY1,HGF,HLX,IRF2BP2,IRS1,JUN,JUNB,RPS27,LRP6,MAEL,MEG3,MLL5,MYST3,NFIB,NR2F1,NR3C1,PAPOLG,PDGFA,PHF10,PHLDA1,PRKAR1A,RCAN1,RNF111,SMAD1,SOX7,TCF4,TMF1,TRIB1,TRIM16,UBR2,VEZF1,WRNIP1,ZFP36L1,ZNF333
GO:0034330	BP	cell junction organization	0.0105	154	180	6	CADM3,CDH11,CDH5,KDR,NFASC,PTK2,TJP1
GO:2000113	BP	negative regulation of cellular macromolecule biosynthetic process	0.0109	607	180	13	ATF7IP,CREB1,EED,ELF2,FST,HBEGF,HEY1,JUN,MAEL,MEG3,MYST3,NFIB,NR2F1,SOX7,TCF4,UBR2
GO:0007267	BP	cell-cell signaling	0.0111	683	180	14	BST2,CCL13,CCL2,CD34,CREB1,EFNB2,FST,GLS,HGF,IRS1,ITPR2,LRP6,MEG3,NAMPT,NR3C1,PDGFA,PDLIM5,PRKAR1A,PTK2,SPRY1
GO:0002221	BP	pattern recognition receptor signaling pathway	0.0112	107	180	5	CREB1,FOS,JUN,MAP3K1,PELI1
GO:0032879	BP	regulation of localization	0.0112	838	180	16	ANGPT1,ARHGAP5,CCL2,CD34,CD47,CMKLR1,CREB1,CYR61,DPYSL3,F3,FST,GNA13,HBEGF,IRS1,ITPR2,KDR,MAP3K1,NR3C1,NUP153,PDGFA,PDPN,PRKAR1A,PTK2,TIE1,TRIB1,TRIM16
GO:0051347	BP	positive regulation of transferase activity	0.0113	332	180	9	ANGPT1,CCL2,CYR61,GADD45B,HGF,IRS1,MAP3K1,PDGFA,PRKAR1A,PRLR,PTK2
GO:0009150	BP	purine ribonucleotide metabolic process	0.0113	398	180	10	ARHGAP5,GNA13,JUN,PREX1,PRKG1,PTK2,RAB3GAP2,SNX13,SNX18,SPRY1,WRNIP1
GO:0051641	BP	cellular localization	0.0114	1249	180	21	ANGPT1,AP1S2,CD34,CREB1,EXOC6,FST,GLS,HGF,HNRNPA1,HOOK3,IRS1,ITPR2,JUN,KIAA1033,RPS27,LRP6,MEG3,MORC3,NFASC,NR3C1,PDGFA,PECAM1,PRKAR1A,PTK2,RAB3GAP2,SNAP23,SNX13,SOX7,SPTBN1,TACC1,TNFSF13B,TRIM16
GO:0009119	BP	ribonucleoside metabolic process	0.0115	333	180	9	ARHGAP5,GNA13,JUN,PREX1,PRKG1,PTK2,RAB3GAP2,SNX13,SNX18,SPRY1
GO:0009259	BP	ribonucleotide metabolic process	0.0122	402	180	10	ARHGAP5,GNA13,JUN,PREX1,PRKG1,PTK2,RAB3GAP2,SNX13,SNX18,SPRY1,WRNIP1
GO:0007171	BP	activation of transmembrane receptor protein tyrosine kinase activity	0.0124	9	180	2	ANGPT1,PRLR
GO:0007229	BP	integrin-mediated signaling pathway	0.0125	32	180	3	CD47,ITGBL1,NEDD9,PTK2
GO:0014068	BP	positive regulation of phosphatidylinositol 3-kinase cascade	0.0125	32	180	3	ANGPT1,KDR,PDGFA,PTK2
GO:0045934	BP	negative regulation of nucleobase-containing compound metabolic process	0.0126	617	180	13	ATF7IP,CREB1,EED,ELF2,FST,HEY1,JUN,MAEL,MEG3,MYST3,NFIB,NR2F1,SOX7,TCF4,UBR2
GO:0045765	BP	regulation of angiogenesis	0.0126	110	180	5	CCL2,CD34,ECM1,F3,KDR,MEG3,TIE1
GO:0002758	BP	innate immune response-activating signal transduction	0.0126	110	180	5	CREB1,FOS,JUN,MAP3K1,PELI1
GO:0046483	BP	heterocycle metabolic process	0.0129	694	180	14	ADORA3,ARHGAP5,DPYSL3,GNA13,GUCY1B3,JUN,NAMPT,PDE3A,PREX1,PRKG1,PTK2,RAB3GAP2,SNX13,SNX18,SPRY1,WRNIP1
GO:0010628	BP	positive regulation of gene expression	0.0129	694	180	14	ATF7IP,CD28,CD34,CREB1,CYR61,CYTL1,ELF2,FOS,JUN,JUNB,LRP6,MEG3,MLL5,MYST3,NFIB,NR3C1,RNF111,SMAD1,TCF4,TNFSF13B,TRIM16
GO:0051649	BP	establishment of localization in cell	0.0132	1096	180	19	AP1S2,CD34,CREB1,EXOC6,FST,GLS,HGF,HNRNPA1,HOOK3,IRS1,ITPR2,JUN,KIAA1033,RPS27,LRP6,MEG3,NR3C1,PDGFA,PECAM1,PRKAR1A,PTK2,RAB3GAP2,SNAP23,SNX13,SOX7,SPTBN1,TNFSF13B,TRIM16
GO:0002218	BP	activation of innate immune response	0.0137	112	180	5	CREB1,FOS,JUN,MAP3K1,PELI1
GO:0051254	BP	positive regulation of RNA metabolic process	0.0141	701	180	14	ATF7IP,CD28,CREB1,CYR61,CYTL1,ELF2,FOS,HNRPLL,JUN,JUNB,LRP6,MAP3K1,MEG3,MLL5,MYST3,NFIB,NR3C1,RNF111,SMAD1,TCF4,TRIM16
GO:0031349	BP	positive regulation of defense response	0.0148	165	180	6	CD28,CD47,CREB1,FOS,JUN,MAP3K1,PELI1,TLR8
GO:0007266	BP	Rho protein signal transduction	0.0148	114	180	5	ARHGAP5,GNA13,JUN,PREX1,PTK2
GO:0051179	BP	localization	0.0148	2458	180	34	ANGPT1,ANKS1A,AP1S2,ARHGAP5,ATP8B4,CCL13,CCL2,CD34,CD47,CMKLR1,CREB1,CYR61,DPYSL3,EFNB2,EXOC6,F3,FST,GLS,GNA13,HBEGF,HGF,HNRNPA1,HOOK3,IRS1,ITPR2,JUN,KDR,KIAA1033,RPS27,LRP6,MAP3K1,MEG3,MORC3,NFASC,NR2F1,NR3C1,NRCAM,NUP153,PDGFA,PDPN,PECAM1,PIK3CA,PRKAR1A,PRKG1,PRLR,PTK2,RAB3GAP2,SLC16A10,SLC9A9,SNAP23,SNX13,SNX18,SOX7,SPTBN1,TACC1,TIE1,TNFSF13B,TRIB1,TRIM16
GO:0010558	BP	negative regulation of macromolecule biosynthetic process	0.015	630	180	13	ATF7IP,CREB1,EED,ELF2,FST,HBEGF,HEY1,JUN,MAEL,MEG3,MYST3,NFIB,NR2F1,SOX7,TCF4,UBR2
GO:0010518	BP	positive regulation of phospholipase activity	0.0151	70	180	4	CREB1,CYR61,GNA13,ITPR2,PRKAR1A
GO:0016337	BP	cell-cell adhesion	0.0154	223	180	7	CADM3,CD34,CD47,CDH11,CDH5,CYR61,ICAM2,NRCAM,PCDH12,PCDH18,PDPN,PRKG1,PTK2
GO:0045746	BP	negative regulation of Notch signaling pathway	0.0155	10	180	2	HEY1,MEG3
GO:0035272	BP	exocrine system development	0.0155	10	180	2	HGF,PDGFA
GO:0010467	BP	gene expression	0.0158	2468	180	34	AFF4,ATF7IP,CD28,CD34,CMKLR1,CREB1,CREM,CYR61,CYTL1,EED,ELF2,ERG,F3,FOS,FST,HBEGF,HEY1,HLX,HNRNPA1,HNRPLL,IRF2BP2,IRS1,JUN,JUNB,RPS27,LRP6,MAEL,MEG3,MLL5,MORC3,MYST3,NFIB,NR2F1,NR3C1,PAPOLG,PHF10,PHLDA1,PIK3CA,PRKAR1A,RCAN1,RNF111,SFRS15,SMAD1,SMNDC1,SOX7,TCF4,TMF1,TNFSF13B,TRIB1,TRIM16,UBR2,VEZF1,ZFP36L1,ZNF333
GO:0001932	BP	regulation of protein phosphorylation	0.016	560	180	12	ANGPT1,CCL2,CYR61,DUSP1,GADD45B,HGF,JUN,LRP6,MAP3K1,PDGFA,PIK3CA,PRKAR1A,PRLR,PTK2,SPRY1,TRIB1
GO:0022008	BP	neurogenesis	0.0162	561	180	12	ANKS1A,CCL2,CREB1,DPYSL3,HOOK3,JUN,LRP6,MEG3,NFASC,NFIB,NR2F1,NRCAM,PCDH12,PDLIM5,PRKG1,PTK2,SMAD1,SPTBN1,TACC1,TCF4
GO:0009790	BP	embryo development	0.0172	289	180	8	ANGPT1,CYR61,DUSP1,GATM,GNA13,HLX,JUNB,KDR,LRP6,MEG3,MYST3,PCDH12,PDGFA,PDPN,PRKAR1A,PTK2,SMAD1,SOX7,TAPT1,TIE1,TJP1
GO:0045321	BP	leukocyte activation	0.0176	290	180	8	BST2,CCL2,CD28,CD47,GPR183,HLX,JUN,MLL5,PELI1,PIK3CA,PREX1,PRLR,TNFSF13B,ZFP36L1
GO:0002040	BP	sprouting angiogenesis	0.0176	36	180	3	ANGPT1,EFNB2,KDR
GO:0034332	BP	adherens junction organization	0.0176	36	180	3	CADM3,CDH11,CDH5
GO:0001938	BP	positive regulation of endothelial cell proliferation	0.0176	36	180	3	CCL2,ECM1,F3,JUN,KDR
GO:0009116	BP	nucleoside metabolic process	0.0182	357	180	9	ARHGAP5,GNA13,JUN,PREX1,PRKG1,PTK2,RAB3GAP2,SNX13,SNX18,SPRY1
GO:0060395	BP	SMAD protein signal transduction	0.0188	11	180	2	FOS,JUN
GO:0045725	BP	positive regulation of glycogen biosynthetic process	0.0188	11	180	2	DYRK2,IRS1
GO:0007010	BP	cytoskeleton organization	0.019	499	180	11	CCL13,CCL2,DPYSL3,HOOK3,MAP3K1,NEDD9,PDGFA,PDLIM3,PREX1,PRKG1,PTK2,SENP6,SPTBN1,TACC1,TPPP
GO:0014066	BP	regulation of phosphatidylinositol 3-kinase cascade	0.0191	37	180	3	ANGPT1,KDR,PDGFA,PTK2
GO:1901136	BP	carbohydrate derivative catabolic process	0.02	431	180	10	ARHGAP5,GNA13,JUN,PREX1,PRKG1,PTK2,RAB3GAP2,SNX13,SNX18,SPRY1,WRNIP1
GO:0048513	BP	organ development	0.0202	890	180	16	ANGPT1,CCL2,CD28,CD34,CREB1,CYR61,CYTL1,ECM1,EFNB2,EXOC6,FST,GPR183,HBEGF,HEY1,HGF,HLX,HOOK3,IRS1,JUN,JUNB,KDR,LRP6,MAP3K1,MEG3,MINPP1,MLL5,MYST3,NFIB,NR2F1,NR3C1,PCDH12,PCDH18,PDGFA,PDLIM3,PDPN,PECAM1,PRKG1,PRLR,PTK2,RCAN1,SEPP1,SMAD1,SNRK,SPRY1,TACC1,TRIM16,ZFP36L1
GO:0060193	BP	positive regulation of lipase activity	0.0203	76	180	4	CREB1,CYR61,GNA13,ITPR2,PRKAR1A
GO:0010517	BP	regulation of phospholipase activity	0.0203	76	180	4	CREB1,CYR61,GNA13,ITPR2,PRKAR1A
GO:0045893	BP	positive regulation of transcription, DNA-dependent	0.0211	656	180	13	ATF7IP,CD28,CREB1,CYR61,CYTL1,ELF2,FOS,JUN,JUNB,LRP6,MEG3,MLL5,MYST3,NFIB,NR3C1,RNF111,SMAD1,TCF4,TRIM16
GO:0031347	BP	regulation of defense response	0.0211	299	180	8	AP1S2,CD28,CD47,CREB1,FOS,JUN,MAP3K1,PELI1,TLR8
GO:0006996	BP	organelle organization	0.0218	1320	180	21	AKT3,CCL13,CCL2,CD28,CD34,DPYSL3,EED,HGF,HOOK3,JUN,RPS27,RAD23B,MAEL,MAP3K1,MLL5,MYST3,NEDD9,NR3C1,PDGFA,PDLIM3,PREX1,PRKG1,PTK2,SENP6,SOX7,SPTBN1,TACC1,TPPP,TRIM16,UBR2
GO:0001503	BP	ossification	0.0219	125	180	5	CDH11,CYR61,ECM1,JUNB,LRP6,MINPP1,PTK2,SMAD1
GO:0045088	BP	regulation of innate immune response	0.022	179	180	6	CREB1,FOS,JUN,MAP3K1,PELI1,TLR8
GO:0006461	BP	protein complex assembly	0.0224	438	180	10	ANGPT1,ATF7IP,DPYSL3,GLS,IRS1,MAP3K1,PREX1,PRLR,PTK2,SENP6,SMAD1,SPTBN1,STOM,TPPP
GO:2000278	BP	regulation of DNA biosynthetic process	0.0224	12	180	2	HGF,MEG3
GO:0048246	BP	macrophage chemotaxis	0.0224	12	180	2	CCL2,CMKLR1
GO:2000351	BP	regulation of endothelial cell apoptotic process	0.0224	12	180	2	ANGPT1,KDR
GO:0050927	BP	positive regulation of positive chemotaxis	0.0224	12	180	2	F3,KDR
GO:0072577	BP	endothelial cell apoptotic process	0.0224	12	180	2	ANGPT1,KDR
GO:0070875	BP	positive regulation of glycogen metabolic process	0.0224	12	180	2	DYRK2,IRS1
GO:0034142	BP	toll-like receptor 4 signaling pathway	0.0233	79	180	4	CREB1,FOS,JUN,MAP3K1,PELI1
GO:0051174	BP	regulation of phosphorus metabolic process	0.0233	664	180	13	ANGPT1,CCL2,CYR61,DUSP1,GADD45B,HGF,IRS1,JUN,LRP6,MAP3K1,PDGFA,PIK3CA,PRKAR1A,PRLR,PTK2,RCAN1,SPRY1,TRIB1
GO:0019220	BP	regulation of phosphate metabolic process	0.0233	664	180	13	ANGPT1,CCL2,CYR61,DUSP1,GADD45B,HGF,IRS1,JUN,LRP6,MAP3K1,PDGFA,PIK3CA,PRKAR1A,PRLR,PTK2,RCAN1,SPRY1,TRIB1
GO:0070271	BP	protein complex biogenesis	0.0234	441	180	10	ANGPT1,ATF7IP,DPYSL3,GLS,IRS1,MAP3K1,PREX1,PRLR,PTK2,SENP6,SMAD1,SPTBN1,STOM,TPPP
GO:0051704	BP	multi-organism process	0.0238	372	180	9	AP1S2,ATF7IP,BST2,CCL2,CD28,CD47,CREB1,CXCL2,EFNB2,F3,FOS,HNRNPA1,IFIT2,JUN,JUNB,KDR,NUP153,PELI1,PLSCR4,PRLR,TLR8,TRIB1
GO:0007399	BP	nervous system development	0.0238	824	180	15	ANKS1A,APAF1,CCL2,CREB1,DPYSL3,EFNB2,FOS,HLX,HOOK3,JUN,LRP6,MEG3,NFASC,NFIB,NR2F1,NR3C1,NRCAM,PCDH12,PCDH18,PDLIM5,PDPN,PHF10,PRKG1,PTK2,RAPGEF5,RCAN1,SEPP1,SMAD1,SPTBN1,TACC1,TCF4
GO:0043623	BP	cellular protein complex assembly	0.0245	183	180	6	ANGPT1,MAP3K1,PREX1,PRLR,PTK2,SENP6,SMAD1,SPTBN1,TPPP
GO:0032319	BP	regulation of Rho GTPase activity	0.0254	81	180	4	ARHGAP5,JUN,PREX1,PTK2
GO:0042119	BP	neutrophil activation	0.0264	13	180	2	MLL5,PREX1
GO:0050926	BP	regulation of positive chemotaxis	0.0264	13	180	2	F3,KDR
GO:0072012	BP	glomerulus vasculature development	0.0264	13	180	2	ANGPT1,CD34,PECAM1
GO:0006536	BP	glutamate metabolic process	0.0264	13	180	2	CD34,GLS
GO:0043542	BP	endothelial cell migration	0.0266	82	180	4	ANGPT1,EFNB2,KDR,PIK3CA,PTK2
GO:0045860	BP	positive regulation of protein kinase activity	0.0267	311	180	8	ANGPT1,CCL2,CYR61,GADD45B,HGF,MAP3K1,PDGFA,PRKAR1A,PRLR,PTK2
GO:0051101	BP	regulation of DNA binding	0.0273	42	180	3	HEY1,JUN,NFIB
GO:0050776	BP	regulation of immune response	0.0282	382	180	9	C7,CD28,CD34,CREB1,FOS,HLX,ICAM2,JUN,MAP3K1,PELI1,PIK3CA,TLR8,TNFSF13B
GO:0060548	BP	negative regulation of cell death	0.0291	384	180	9	ANGPT1,CCL2,CD28,CD34,CYR61,DUSP1,F3,HGF,JUN,KDR,RPS27,LRP6,MAEL,NR3C1,PDE3A,PIK3CA,PRLR,PTK2,SMAD1,TNFSF13B
GO:0071260	BP	cellular response to mechanical stimulus	0.0291	43	180	3	CASP1,MAP3K1,TLR8
GO:0007178	BP	transmembrane receptor protein serine/threonine kinase signaling pathway	0.0302	135	180	5	CCL2,CREB1,CYR61,FOS,FST,JUN,MAP3K1,NR3C1,PDGFA,RNF111,SMAD1,SPTBN1
GO:0061437	BP	renal system vasculature development	0.0306	14	180	2	ANGPT1,CD34,PECAM1
GO:0060986	BP	endocrine hormone secretion	0.0306	14	180	2	FST,MEG3
GO:0061440	BP	kidney vasculature development	0.0306	14	180	2	ANGPT1,CD34,PECAM1
GO:0051251	BP	positive regulation of lymphocyte activation	0.0312	136	180	5	CCL2,CD28,CD47,GPR183,HLX,PELI1,PIK3CA,TNFSF13B
GO:0002757	BP	immune response-activating signal transduction	0.0315	193	180	6	CREB1,FOS,JUN,MAP3K1,PELI1,PIK3CA
GO:0044344	BP	cellular response to fibroblast growth factor stimulus	0.0321	137	180	5	CCL2,CREB1,ITPR2,PIK3CA,PRKAR1A,SPRY1
GO:0071774	BP	response to fibroblast growth factor stimulus	0.0321	137	180	5	CCL2,CREB1,ITPR2,PIK3CA,PRKAR1A,SPRY1
GO:0050778	BP	positive regulation of immune response	0.0325	256	180	7	C7,CD28,CREB1,FOS,JUN,MAP3K1,PELI1,PIK3CA,TLR8,TNFSF13B
GO:0043280	BP	positive regulation of cysteine-type endopeptidase activity involved in apoptotic process	0.0327	87	180	4	APAF1,CASP1,CYR61,F3,RPS27,SOX7
GO:2001056	BP	positive regulation of cysteine-type endopeptidase activity	0.0327	87	180	4	APAF1,CASP1,CYR61,F3,RPS27,SOX7
GO:0043534	BP	blood vessel endothelial cell migration	0.0331	45	180	3	ANGPT1,EFNB2,KDR
GO:0051247	BP	positive regulation of protein metabolic process	0.0345	618	180	12	ANGPT1,CCL2,CD28,CYR61,GADD45B,HGF,RPS27,MAP3K1,PDGFA,PELI1,PIK3CA,PRKAR1A,PRLR,PTK2,RNF111,TLR8,TRIB1
GO:0071345	BP	cellular response to cytokine stimulus	0.0345	325	180	8	CCL2,CMKLR1,DPYSL3,GBP1,IFIT2,IFIT3,NUP153,PRLR
GO:0006357	BP	regulation of transcription from RNA polymerase II promoter	0.0354	699	180	13	ATF7IP,CD28,CREB1,CYR61,CYTL1,ELF2,FOS,FST,HEY1,JUN,JUNB,LRP6,MAEL,NFIB,NR2F1,PRKAR1A,SMAD1,TCF4,VEZF1
GO:0030097	BP	hemopoiesis	0.036	261	180	7	ANGPT1,CD28,CD34,EXOC6,FST,GPR183,HLX,JUN,JUNB,KDR,MLL5,MYST3,SNRK,ZFP36L1
GO:0045597	BP	positive regulation of cell differentiation	0.0367	262	180	7	CD34,CREB1,CYR61,HLX,JUN,JUNB,MEG3,MLL5,NRCAM,PDE3A,SMAD1,TCF4,TRIM16
GO:0051607	BP	defense response to virus	0.0368	90	180	4	AP1S2,BST2,CD28,TLR8
GO:0030154	BP	cell differentiation	0.0373	1121	180	18	AFF4,ANGPT1,ANKS1A,CCL2,CD28,CD34,CREB1,CREM,CYR61,CYTL1,DPYSL3,EFNB2,EXOC6,FST,GADD45B,GNA13,GPR183,HEY1,HGF,HLX,HOOK3,JUN,JUNB,KDR,LRP6,MAEL,MEG3,MLL5,MYST3,NFASC,NFIB,NR2F1,NRCAM,PCDH12,PDE3A,PDLIM5,PRKG1,PRLR,PTK2,RCAN1,SMAD1,SNRK,SPRY1,SPTBN1,TACC1,TCF4,TRIM16,VEZF1,ZFP36L1
GO:0002764	BP	immune response-regulating signaling pathway	0.0373	200	180	6	CREB1,FOS,JUN,MAP3K1,PELI1,PIK3CA
GO:0048699	BP	generation of neurons	0.0376	548	180	11	ANKS1A,CREB1,DPYSL3,HOOK3,JUN,LRP6,MEG3,NFASC,NFIB,NR2F1,NRCAM,PCDH12,PDLIM5,PRKG1,PTK2,SMAD1,SPTBN1,TCF4
GO:0010950	BP	positive regulation of endopeptidase activity	0.0383	91	180	4	APAF1,CASP1,CYR61,F3,RPS27,SOX7
GO:0001934	BP	positive regulation of protein phosphorylation	0.0388	402	180	9	ANGPT1,CCL2,CYR61,GADD45B,HGF,MAP3K1,PDGFA,PIK3CA,PRKAR1A,PRLR,PTK2
GO:0034622	BP	cellular macromolecular complex assembly	0.039	332	180	8	ANGPT1,ATF7IP,MAP3K1,MYST3,PREX1,PRLR,PTK2,SENP6,SMAD1,SPTBN1,TCF4,TPPP
GO:0014910	BP	regulation of smooth muscle cell migration	0.0399	16	180	2	F3,PDGFA,TRIB1
GO:0042551	BP	neuron maturation	0.0399	16	180	2	ANKS1A,NRCAM
GO:0002696	BP	positive regulation of leukocyte activation	0.0417	146	180	5	CCL2,CD28,CD47,GPR183,HLX,PELI1,PIK3CA,TNFSF13B
GO:0035684	BP	helper T cell extravasation	0.0423	1	180	1	CCL2
GO:0038161	BP	prolactin signaling pathway	0.0423	1	180	1	PRLR
GO:1900166	BP	regulation of glial cell line-derived neurotrophic factor secretion	0.0423	1	180	1	CD34
GO:0060638	BP	mesenchymal-epithelial cell signaling	0.0423	1	180	1	HGF
GO:0044029	BP	hypomethylation of CpG island	0.0423	1	180	1	MEG3,PIK3CA
GO:0060665	BP	regulation of branching involved in salivary gland morphogenesis by mesenchymal-epithelial signaling	0.0423	1	180	1	HGF
GO:2000502	BP	negative regulation of natural killer cell chemotaxis	0.0423	1	180	1	CCL2
GO:1900038	BP	negative regulation of cellular response to hypoxia	0.0423	1	180	1	CD34
GO:1900034	BP	regulation of cellular response to heat	0.0423	1	180	1	CD34
GO:0006797	BP	polyphosphate metabolic process	0.0423	1	180	1	MINPP1
GO:0071971	BP	extracellular vesicular exosome assembly	0.0423	1	180	1	CD34
GO:0014842	BP	regulation of satellite cell proliferation	0.0423	1	180	1	ANGPT1
GO:0048743	BP	positive regulation of skeletal muscle fiber development	0.0423	1	180	1	MEG3
GO:1900035	BP	negative regulation of cellular response to heat	0.0423	1	180	1	CD34
GO:0090245	BP	axis elongation involved in somitogenesis	0.0423	1	180	1	LRP6
GO:0072011	BP	glomerular endothelium development	0.0423	1	180	1	CD34,PECAM1
GO:0044467	BP	glial cell line-derived neurotrophic factor secretion	0.0423	1	180	1	CD34
GO:2000055	BP	positive regulation of Wnt receptor signaling pathway involved in dorsal/ventral axis specification	0.0423	1	180	1	LRP6
GO:0044028	BP	DNA hypomethylation	0.0423	1	180	1	MEG3,PIK3CA
GO:0036301	BP	macrophage colony-stimulating factor production	0.0423	1	180	1	CD34
GO:0071611	BP	granulocyte colony-stimulating factor production	0.0423	1	180	1	CD34
GO:0071655	BP	regulation of granulocyte colony-stimulating factor production	0.0423	1	180	1	CD34
GO:0043402	BP	glucocorticoid mediated signaling pathway	0.0423	1	180	1	NR3C1
GO:0060683	BP	regulation of branching involved in salivary gland morphogenesis by epithelial-mesenchymal signaling	0.0423	1	180	1	PDGFA
GO:0034337	BP	RNA folding	0.0423	1	180	1	MEG3
GO:0071657	BP	positive regulation of granulocyte colony-stimulating factor production	0.0423	1	180	1	CD34
GO:0006543	BP	glutamine catabolic process	0.0423	1	180	1	GLS
GO:1900168	BP	positive regulation of glial cell line-derived neurotrophic factor secretion	0.0423	1	180	1	CD34
GO:0060290	BP	transdifferentiation	0.0423	1	180	1	CD34
GO:0035023	BP	regulation of Rho protein signal transduction	0.0428	94	180	4	ARHGAP5,JUN,PREX1,PTK2
GO:0042327	BP	positive regulation of phosphorylation	0.0438	410	180	9	ANGPT1,CCL2,CYR61,GADD45B,HGF,IRS1,MAP3K1,PDGFA,PIK3CA,PRKAR1A,PRLR,PTK2
GO:0050867	BP	positive regulation of cell activation	0.0441	148	180	5	CCL2,CD28,CD47,GPR183,HLX,PDPN,PELI1,PIK3CA,TNFSF13B
GO:0019722	BP	calcium-mediated signaling	0.0443	50	180	3	CMKLR1,KDR,MCTP2,RCAN1
GO:0060191	BP	regulation of lipase activity	0.0444	95	180	4	CREB1,CYR61,GNA13,ITPR2,PRKAR1A
GO:0003008	BP	system process	0.0448	885	180	15	ADORA3,ANGPT1,CCL2,CD34,CREB1,FOS,FST,GLS,GUCY1B3,HBEGF,JUN,LRP6,MEG3,NFASC,NR3C1,NRCAM,PDE3A,PDLIM5,PIK3CA,PPP1R12B,PTK2,RCAN1
GO:0008593	BP	regulation of Notch signaling pathway	0.0449	17	180	2	HEY1,MEG3
GO:0036211	BP	protein modification process	0.0449	1777	180	25	AKT3,ANGPT1,CCL2,CREB1,CYR61,DUSP1,DYRK2,EED,ERG,GADD45B,HGF,JUN,KDR,LRP6,MAP3K1,MLL5,MORC3,MYST3,PDGFA,PELI1,PIK3CA,PRKAR1A,PRKG1,PRLR,PTK2,RNF111,SENP6,SMAD1,SNRK,SPRY1,SPTBN1,TRIB1,TRIM16,UBR2
GO:0006464	BP	cellular protein modification process	0.0449	1777	180	25	AKT3,ANGPT1,CCL2,CREB1,CYR61,DUSP1,DYRK2,EED,ERG,GADD45B,HGF,JUN,KDR,LRP6,MAP3K1,MLL5,MORC3,MYST3,PDGFA,PELI1,PIK3CA,PRKAR1A,PRKG1,PRLR,PTK2,RNF111,SENP6,SMAD1,SNRK,SPRY1,SPTBN1,TRIB1,TRIM16,UBR2
GO:0045216	BP	cell-cell junction organization	0.046	96	180	4	CADM3,CDH11,CDH5,NFASC,TJP1
GO:0010952	BP	positive regulation of peptidase activity	0.046	96	180	4	APAF1,CASP1,CYR61,F3,RPS27,SOX7
GO:0048534	BP	hemopoietic or lymphoid organ development	0.0464	274	180	7	ANGPT1,CD28,CD34,EXOC6,FST,GPR183,HLX,JUN,JUNB,KDR,MLL5,MYST3,SNRK,ZFP36L1
GO:0045937	BP	positive regulation of phosphate metabolic process	0.0479	416	180	9	ANGPT1,CCL2,CYR61,GADD45B,HGF,IRS1,MAP3K1,PDGFA,PIK3CA,PRKAR1A,PRLR,PTK2
GO:0010562	BP	positive regulation of phosphorus metabolic process	0.0479	416	180	9	ANGPT1,CCL2,CYR61,GADD45B,HGF,IRS1,MAP3K1,PDGFA,PIK3CA,PRKAR1A,PRLR,PTK2
GO:0046903	BP	secretion	0.0479	416	180	9	CD34,CREB1,EXOC6,FST,GLS,HGF,IRS1,ITPR2,MEG3,NR3C1,PDGFA,PECAM1,PRKAR1A,PRLR,SNAP23,TNFSF13B,TRIM16
GO:0050921	BP	positive regulation of chemotaxis	0.0494	52	180	3	CCL2,CMKLR1,F3,KDR
GO:0001936	BP	regulation of endothelial cell proliferation	0.0494	52	180	3	CCL2,ECM1,F3,JUN,KDR
GO:0044087	BP	regulation of cellular component biogenesis	0.05	213	180	6	ATF7IP,CYR61,DPYSL3,KDR,MAP3K1,PDLIM5,PTK2,SENP6,SPTBN1,TPPP
GO:0048011	BP	nerve growth factor receptor signaling pathway	0.05	213	180	6	CREB1,IRS1,ITPR2,PIK3CA,PREX1,PRKAR1A,SPRY1
GO:0044464	CC	cell part	2.94e-06	6949	180	91	ADORA3,AFF4,AKT3,AMOTL2,ANGPT1,ANKS1A,AP1S2,APAF1,ARHGAP5,ATF7IP,BST2,C7,C7ORF30,CADM3,CASP1,CCL2,CD28,CD34,CD47,CDH11,CDH5,CDS2,CMKLR1,CREB1,CREM,CXCL2,CYSLTR2,CYTL1,DPYSL3,DUSP1,DYRK2,EED,EFNB2,ELF2,ERG,EXOC6,F3,FCGR2A,FOS,FST,GADD45B,GATM,GBP1,GLS,GNA13,GPR183,GUCY1B3,HBEGF,HEY1,HGF,HLX,HNRNPA1,HNRPLL,HOOK3,HS3ST3A1,HSD17B2,ICAM2,IFIT2,IFIT3,INMT,IQGAP2,IRF2BP2,IRS1,ITGBL1,ITPR2,JUN,JUNB,KDR,K…
GO:0005623	CC	cell	2.97e-06	6950	180	91	ADORA3,AFF4,AKT3,AMOTL2,ANGPT1,ANKS1A,AP1S2,APAF1,ARHGAP5,ATF7IP,BST2,C7,C7ORF30,CADM3,CASP1,CCL2,CD28,CD34,CD47,CDH11,CDH5,CDS2,CMKLR1,CREB1,CREM,CXCL2,CYSLTR2,CYTL1,DPYSL3,DUSP1,DYRK2,EED,EFNB2,ELF2,ERG,EXOC6,F3,FCGR2A,FOS,FST,GADD45B,GATM,GBP1,GLS,GNA13,GPR183,GUCY1B3,HBEGF,HEY1,HGF,HLX,HNRNPA1,HNRPLL,HOOK3,HS3ST3A1,HSD17B2,ICAM2,IFIT2,IFIT3,INMT,IQGAP2,IRF2BP2,IRS1,ITGBL1,ITPR2,JUN,JUNB,KDR,K…
GO:0005575	CC	cellular_component	5.79e-05	6743	180	85	ADORA3,AFF4,AKT3,AMOTL2,ANGPT1,ANKS1A,AP1S2,APAF1,ARHGAP5,ATF7IP,ATP8B4,BST2,C4ORF32,C7,C7ORF30,CADM3,CASP1,CCL13,CCL2,CD28,CD34,CD47,CDH11,CDH5,CDS2,CMKLR1,CREB1,CREM,CXCL2,CYR61,CYSLTR2,CYTL1,DPYSL3,DUSP1,DYRK2,ECM1,EED,EFNB2,ELF2,ERG,EXOC6,F3,FCGR2A,FOS,FST,GADD45B,GATM,GBP1,GLS,GNA13,GPR183,GUCY1B3,HBEGF,HEY1,HGF,HLX,HNRNPA1,HNRPLL,HOOK3,HS3ST3A1,HSD17B2,ICAM2,IFIT2,IFIT3,INMT,IQGAP2,IRF2BP2,…
GO:0044424	CC	intracellular part	0.000634	6068	180	75	AFF4,AKT3,AMOTL2,ANKS1A,AP1S2,APAF1,ARHGAP5,ATF7IP,BST2,C7ORF30,CASP1,CCL2,CD28,CD34,CDH11,CDS2,CREB1,CREM,DPYSL3,DUSP1,DYRK2,EED,ELF2,ERG,EXOC6,F3,FOS,FST,GADD45B,GATM,GBP1,GLS,GNA13,GUCY1B3,HEY1,HGF,HLX,HNRNPA1,HNRPLL,HOOK3,HS3ST3A1,HSD17B2,IFIT2,IFIT3,INMT,IQGAP2,IRF2BP2,IRS1,ITPR2,JUN,JUNB,KDR,KIAA1033,RPS27,RAD23B,LRP6,MAEL,MAP3K1,MEG3,MINPP1,MLL5,MORC3,MTUS1,MYST3,NAMPT,NEDD9,NFIB,NR2F1,NR3…
GO:0071944	CC	cell periphery	0.000738	2251	180	36	ADORA3,AKT3,AMOTL2,ANGPT1,BST2,C7,CADM3,CD28,CD34,CD47,CDH11,CDH5,CMKLR1,CYSLTR2,EFNB2,EXOC6,F3,FCGR2A,GBP1,GNA13,GPR183,HBEGF,ICAM2,IRS1,ITGBL1,ITPR2,KDR,LRP6,MTUS1,NEDD9,NFASC,NRCAM,PCDH12,PCDH18,PDLIM5,PDPN,PECAM1,PHLDA1,PKP1,PLSCR4,PPP1R12B,PREX1,PRKG1,PRLR,PTK2,RAB3GAP2,RALGPS2,SDPR,SLC16A10,SNAP23,SNX18,SPRY1,SPTBN1,STOM,TIE1,TJP1,TM2D1,TNFSF13B,TPPP,TTYH2,UBR2
GO:0005886	CC	plasma membrane	0.000765	2255	180	36	ADORA3,AKT3,AMOTL2,ANGPT1,BST2,C7,CADM3,CD28,CD34,CD47,CDH11,CDH5,CMKLR1,CYSLTR2,EFNB2,EXOC6,F3,FCGR2A,GBP1,GNA13,GPR183,HBEGF,ICAM2,IRS1,ITGBL1,KDR,LRP6,MTUS1,NEDD9,NFASC,NRCAM,PCDH12,PCDH18,PDLIM5,PDPN,PECAM1,PHLDA1,PKP1,PLSCR4,PPP1R12B,PREX1,PRKG1,PRLR,PTK2,RAB3GAP2,RALGPS2,SDPR,SLC16A10,SNAP23,SNX18,SPRY1,SPTBN1,STOM,TIE1,TJP1,TM2D1,TNFSF13B,TPPP,TTYH2,UBR2
GO:0005622	CC	intracellular	0.000815	6112	180	75	AFF4,AKT3,AMOTL2,ANKS1A,AP1S2,APAF1,ARHGAP5,ATF7IP,BST2,C7ORF30,CASP1,CCL2,CD28,CD34,CDH11,CDS2,CREB1,CREM,DPYSL3,DUSP1,DYRK2,EED,ELF2,ERG,EXOC6,F3,FOS,FST,GADD45B,GATM,GBP1,GLS,GNA13,GUCY1B3,HEY1,HGF,HLX,HNRNPA1,HNRPLL,HOOK3,HS3ST3A1,HSD17B2,IFIT2,IFIT3,INMT,IQGAP2,IRF2BP2,IRS1,ITPR2,JUN,JUNB,KDR,KIAA1033,RPS27,RAD23B,LRP6,MAEL,MAP3K1,MEG3,MINPP1,MLL5,MORC3,MTUS1,MYST3,NAMPT,NEDD9,NFASC,NFIB,NR2…
GO:0016020	CC	membrane	0.00143	2419	180	37	ADORA3,AKT3,AMOTL2,ANGPT1,AP1S2,ARHGAP5,ATP8B4,BST2,C4ORF32,C7,CADM3,CD28,CD34,CD47,CDH11,CDH5,CDS2,CMKLR1,CYSLTR2,EFNB2,EXOC6,F3,FCGR2A,GATM,GBP1,GNA13,GPR183,HBEGF,HS3ST3A1,HSD17B2,ICAM2,IRS1,ITGBL1,ITPR2,KDR,LEPROTL1,LHFP,LRP6,MCTP2,MS4A4A,MTUS1,NALCN,NEDD9,NFASC,NR3C1,NRCAM,NUP153,PCDH12,PCDH18,PDE3A,PDGFA,PDLIM5,PDPN,PECAM1,PHLDA1,PKP1,PLSCR4,PPP1R12B,PREX1,PRKG1,PRLR,PTK2,RAB3GAP2,RALGPS2,S…
GO:0043231	CC	intracellular membrane-bounded organelle	0.005	4761	180	59	AFF4,AKT3,AMOTL2,ANKS1A,AP1S2,APAF1,ATF7IP,BST2,C7ORF30,CD34,CDS2,CREB1,CREM,DUSP1,DYRK2,EED,ELF2,ERG,FOS,FST,GADD45B,GATM,GLS,GNA13,GUCY1B3,HEY1,HGF,HLX,HNRNPA1,HNRPLL,HOOK3,HS3ST3A1,HSD17B2,IRF2BP2,IRS1,ITPR2,JUN,JUNB,KDR,RPS27,RAD23B,LRP6,MAEL,MEG3,MINPP1,MLL5,MORC3,MTUS1,MYST3,NEDD9,NFIB,NR2F1,NR3C1,NUP153,PAPOLG,PDCD5,PDGFA,PECAM1,PHC3,PHF10,PHLDA1,PKP1,PPIL4,PREX1,PRKG1,PRLR,PTK2,RAPGEF5,RC…
GO:0043227	CC	membrane-bounded organelle	0.005	4761	180	59	AFF4,AKT3,AMOTL2,ANKS1A,AP1S2,APAF1,ATF7IP,BST2,C7ORF30,CD34,CD47,CDS2,CREB1,CREM,DUSP1,DYRK2,EED,ELF2,ERG,FOS,FST,GADD45B,GATM,GLS,GNA13,GUCY1B3,HEY1,HGF,HLX,HNRNPA1,HNRPLL,HOOK3,HS3ST3A1,HSD17B2,IRF2BP2,IRS1,ITPR2,JUN,JUNB,KDR,RPS27,RAD23B,LRP6,MAEL,MEG3,MINPP1,MLL5,MORC3,MTUS1,MYST3,NEDD9,NFIB,NR2F1,NR3C1,NUP153,PAPOLG,PDCD5,PDGFA,PECAM1,PHC3,PHF10,PHLDA1,PKP1,PPIL4,PREX1,PRKG1,PRLR,PTK2,RAPGE…
GO:0005634	CC	nucleus	0.00652	3197	180	43	AFF4,AKT3,ANKS1A,APAF1,ATF7IP,CREB1,CREM,DUSP1,DYRK2,EED,ELF2,ERG,FOS,FST,GADD45B,HEY1,HLX,HNRNPA1,HNRPLL,IRF2BP2,IRS1,JUN,JUNB,KDR,RPS27,RAD23B,MAEL,MEG3,MLL5,MORC3,MTUS1,MYST3,NEDD9,NFIB,NR2F1,NR3C1,NUP153,PAPOLG,PDCD5,PHC3,PHF10,PHLDA1,PKP1,PPIL4,PTK2,RAPGEF5,RCAN1,RNF111,SENP6,SETBP1,SFRS15,SMAD1,SMNDC1,SNAP23,SNRK,SORBS2,SOX7,SPTBN1,TACC1,TCF4,TJP1,TMF1,TPPP,TRIB1,TRIM16,UBR2,VEZF1,WRNIP1,YP…
GO:0009986	CC	cell surface	0.00668	248	180	8	CD28,CD34,F3,HBEGF,KDR,LRP6,NRCAM,PDGFA,PRLR
GO:0043194	CC	axon initial segment	0.00734	7	180	2	NFASC,NRCAM
GO:0005719	CC	nuclear euchromatin	0.00734	7	180	2	CREB1,JUN
GO:0000791	CC	euchromatin	0.00973	8	180	2	CREB1,JUN
GO:0043229	CC	intracellular organelle	0.01	5104	180	61	AFF4,AKT3,AMOTL2,ANKS1A,AP1S2,APAF1,ATF7IP,BST2,C7ORF30,CD34,CDS2,CREB1,CREM,DPYSL3,DUSP1,DYRK2,EED,ELF2,ERG,FOS,FST,GADD45B,GATM,GLS,GNA13,GUCY1B3,HEY1,HGF,HLX,HNRNPA1,HNRPLL,HOOK3,HS3ST3A1,HSD17B2,IQGAP2,IRF2BP2,IRS1,ITPR2,JUN,JUNB,KDR,RPS27,RAD23B,LRP6,MAEL,MAP3K1,MEG3,MINPP1,MLL5,MORC3,MTUS1,MYST3,NEDD9,NFIB,NR2F1,NR3C1,NUP153,PAPOLG,PDCD5,PDGFA,PDLIM3,PDLIM5,PECAM1,PHC3,PHF10,PHLDA1,PKP1,PPI…
GO:0043226	CC	organelle	0.0104	5111	180	61	AFF4,AKT3,AMOTL2,ANKS1A,AP1S2,APAF1,ATF7IP,BST2,C7ORF30,CD34,CD47,CDS2,CREB1,CREM,DPYSL3,DUSP1,DYRK2,EED,ELF2,ERG,FOS,FST,GADD45B,GATM,GLS,GNA13,GUCY1B3,HEY1,HGF,HLX,HNRNPA1,HNRPLL,HOOK3,HS3ST3A1,HSD17B2,IQGAP2,IRF2BP2,IRS1,ITPR2,JUN,JUNB,KDR,RPS27,RAD23B,LRP6,MAEL,MAP3K1,MEG3,MINPP1,MLL5,MORC3,MTUS1,MYST3,NEDD9,NFIB,NR2F1,NR3C1,NUP153,PAPOLG,PDCD5,PDGFA,PDLIM3,PDLIM5,PECAM1,PHC3,PHF10,PHLDA1,PKP…
GO:0005737	CC	cytoplasm	0.0148	4764	180	57	AFF4,AKT3,AMOTL2,ANKS1A,AP1S2,APAF1,ARHGAP5,BST2,C7ORF30,CASP1,CCL2,CD28,CD34,CDH11,CDS2,CREB1,DPYSL3,DYRK2,ELF2,ERG,EXOC6,F3,FST,GATM,GBP1,GLS,GNA13,GUCY1B3,HEY1,HGF,HNRNPA1,HOOK3,HS3ST3A1,HSD17B2,IFIT2,IFIT3,INMT,IRF2BP2,IRS1,ITPR2,JUN,KDR,KIAA1033,RPS27,RAD23B,LRP6,MAEL,MAP3K1,MEG3,MINPP1,MTUS1,NAMPT,NEDD9,NR3C1,NUP153,PDCD5,PDE3A,PDGFA,PDLIM3,PDLIM5,PECAM1,PELI1,PHLDA1,PIK3CA,PPP1R12B,PREX1,P…
GO:0044425	CC	membrane part	0.0201	1756	180	26	ADORA3,AMOTL2,ANGPT1,AP1S2,ATP8B4,BST2,C4ORF32,C7,CADM3,CD28,CD34,CD47,CDH11,CDH5,CDS2,CMKLR1,CYSLTR2,EFNB2,F3,FCGR2A,GNA13,GPR183,HBEGF,HS3ST3A1,HSD17B2,ICAM2,IRS1,ITGBL1,ITPR2,KDR,LEPROTL1,LHFP,LRP6,MCTP2,MS4A4A,NALCN,NEDD9,NFASC,NRCAM,NUP153,PCDH12,PCDH18,PDE3A,PDPN,PECAM1,PLSCR4,PRLR,PTK2,SDPR,SLC16A10,SLC9A9,SMAD1,SNX18,STOM,TAPT1,TIE1,TJP1,TLR8,TM2D1,TNFSF13B,TPPP,TTYH2
GO:0009897	CC	external side of plasma membrane	0.0203	76	180	4	CD28,CD34,F3,KDR,NRCAM
GO:0005829	CC	cytosol	0.0233	1868	180	27	AMOTL2,AP1S2,APAF1,ARHGAP5,CASP1,CD28,DPYSL3,GBP1,GLS,GUCY1B3,IFIT2,IFIT3,INMT,IRS1,JUN,RPS27,MAP3K1,NAMPT,NR3C1,PDE3A,PDLIM5,PELI1,PIK3CA,PREX1,PRKAR1A,PRKG1,PTK2,SDPR,SMAD1,SPRY1,SPTBN1,TJP1,ZFP36L1
GO:0036053	CC	glomerular endothelium fenestra	0.0423	1	180	1	CD34
GO:0044304	CC	main axon	0.0449	17	180	2	NFASC,NRCAM
GO:0042995	CC	cell projection	0.0452	412	180	9	ANGPT1,ANKS1A,DPYSL3,GNA13,ICAM2,IQGAP2,NEDD9,NFASC,NFIB,NR3C1,NRCAM,PDGFA,PDLIM5,PDPN,PIK3CA,PTK2,SPRY1
GO:0016021	CC	integral to membrane	0.0469	1415	180	21	ADORA3,ATP8B4,BST2,C4ORF32,C7,CADM3,CD28,CD34,CD47,CDH11,CDH5,CDS2,CMKLR1,CYSLTR2,EFNB2,F3,FCGR2A,GPR183,HBEGF,HS3ST3A1,HSD17B2,ICAM2,IRS1,ITGBL1,ITPR2,KDR,LEPROTL1,LHFP,LRP6,MCTP2,MS4A4A,NALCN,NFASC,NRCAM,NUP153,PCDH12,PCDH18,PDE3A,PDPN,PECAM1,PLSCR4,PRLR,SLC16A10,SLC9A9,SMAD1,STOM,TAPT1,TIE1,TLR8,TM2D1,TNFSF13B,TTYH2
GO:0044459	CC	plasma membrane part	0.0469	1236	180	19	ADORA3,AMOTL2,BST2,C7,CD28,CD34,CD47,CDH5,CMKLR1,EFNB2,F3,GNA13,GPR183,HBEGF,ICAM2,IRS1,ITGBL1,KDR,NEDD9,NRCAM,PCDH12,PDPN,PTK2,SDPR,SLC16A10,SNX18,STOM,TIE1,TJP1,TM2D1,TPPP
KEGG:00000	ke	KEGG pathways	3.94e-05	5441	180	73	ADORA3,AKT3,ANGPT1,AP1S2,APAF1,ARHGAP5,BAG2,C7,CADM3,CASP1,CCL13,CCL2,CD28,CD34,CD47,CDH5,CDS2,CREB1,CXCL2,CYSLTR2,DUSP1,EFNB2,ERG,F3,FCGR2A,FOS,FST,GADD45B,GATM,GLS,GNA13,GUCY1B3,HBEGF,HGF,HNRNPA1,HS3ST3A1,HSD17B2,HSPA6,ICAM2,INMT,IQGAP2,IRS1,ITPR2,JUN,JUNB,KDR,RPS27,RAD23B,LRP6,MAP3K1,MINPP1,MLL5,NAMPT,NFASC,NR3C1,NRCAM,NUP153,PAPOLG,PDE3A,PDGFA,PECAM1,PIK3CA,PPP1R12B,PREX1,PRKAR1A,PRKG1,PRLR,P…
KEGG:05323	ke	Rheumatoid arthritis	0.000255	79	180	6	ANGPT1,CCL2,CD28,FOS,JUN,TNFSF13B
KEGG:04380	ke	Osteoclast differentiation	0.000412	124	180	7	AKT3,CREB1,FCGR2A,FOS,JUN,JUNB,PIK3CA
KEGG:04514	ke	Cell adhesion molecules (CAMs)	0.000479	127	180	7	CADM3,CD28,CD34,CDH5,ICAM2,NFASC,NRCAM,PECAM1
KEGG:04510	ke	Focal adhesion	0.0012	195	180	8	AKT3,ARHGAP5,HGF,JUN,KDR,PDGFA,PIK3CA,PTK2
KEGG:05132	ke	Salmonella infection	0.00222	77	180	5	CASP1,CXCL2,FOS,JUN,TJP1
KEGG:04540	ke	Gap junction	0.00314	83	180	5	GUCY1B3,ITPR2,PDGFA,PRKG1,TJP1
KEGG:04062	ke	Chemokine signaling pathway	0.00325	174	180	7	AKT3,CCL13,CCL2,CXCL2,PIK3CA,PREX1,PTK2
KEGG:04012	ke	ErbB signaling pathway	0.00349	85	180	5	AKT3,HBEGF,JUN,PIK3CA,PTK2
KEGG:04620	ke	Toll-like receptor signaling pathway	0.00499	92	180	5	AKT3,FOS,JUN,PIK3CA,TLR8
KEGG:04060	ke	Cytokine-cytokine receptor interaction	0.0051	243	180	8	CCL13,CCL2,CXCL2,HGF,KDR,PDGFA,PRLR,TNFSF13B
KEGG:05142	ke	Chagas disease (American trypanosomiasis)	0.00662	98	180	5	AKT3,CCL2,FOS,JUN,PIK3CA
KEGG:05210	ke	Colorectal cancer	0.0084	62	180	4	AKT3,FOS,JUN,PIK3CA
KEGG:04660	ke	T cell receptor signaling pathway	0.00897	105	180	5	AKT3,CD28,FOS,JUN,PIK3CA
KEGG:04730	ke	Long-term depression	0.00944	64	180	4	GNA13,GUCY1B3,ITPR2,PRKG1
KEGG:04270	ke	Vascular smooth muscle contraction	0.0101	108	180	5	GNA13,GUCY1B3,ITPR2,PPP1R12B,PRKG1
KEGG:04725	ke	Cholinergic synapse	0.0106	109	180	5	AKT3,CREB1,FOS,ITPR2,PIK3CA
KEGG:05211	ke	Renal cell carcinoma	0.0112	67	180	4	AKT3,HGF,JUN,PIK3CA
KEGG:05218	ke	Melanoma	0.0124	69	180	4	AKT3,HGF,PDGFA,PIK3CA
KEGG:04370	ke	VEGF signaling pathway	0.0138	71	180	4	AKT3,KDR,PIK3CA,PTK2
KEGG:04722	ke	Neurotrophin signaling pathway	0.0143	117	180	5	AKT3,IRS1,JUN,MAP3K1,PIK3CA
KEGG:04662	ke	B cell receptor signaling pathway	0.016	74	180	4	AKT3,FOS,JUN,PIK3CA
KEGG:05222	ke	Small cell lung cancer	0.0193	78	180	4	AKT3,APAF1,PIK3CA,PTK2
KEGG:05166	ke	HTLV-I infection	0.0219	244	180	7	AKT3,CREB1,FOS,JUN,MAP3K1,PDGFA,PIK3CA
KEGG:04210	ke	Apoptosis	0.0251	84	180	4	AKT3,APAF1,PIK3CA,PRKAR1A
KEGG:04064	ke	NF-kappa B signaling pathway	0.0262	85	180	4	CCL13,CXCL2,GADD45B,TNFSF13B
KEGG:04910	ke	Insulin signaling pathway	0.0263	135	180	5	AKT3,IRS1,PDE3A,PIK3CA,PRKAR1A
KEGG:05215	ke	Prostate cancer	0.0273	86	180	4	AKT3,CREB1,PDGFA,PIK3CA
KEGG:04010	ke	MAPK signaling pathway	0.0277	255	180	7	AKT3,DUSP1,FOS,GADD45B,HSPA6,JUN,MAP3K1,PDGFA
KEGG:04912	ke	GnRH signaling pathway	0.0386	95	180	4	HBEGF,ITPR2,JUN,MAP3K1
KEGG:05134	ke	Legionellosis	0.0407	51	180	3	APAF1,CASP1,CXCL2,HSPA6
KEGG:05164	ke	Influenza A	0.045	154	180	5	AKT3,CASP1,CCL2,HSPA6,JUN,PIK3CA
KEGG:04621	ke	NOD-like receptor signaling pathway	0.05	55	180	3	CASP1,CCL2,CXCL2
GO:0005488	MF	binding	2.15e-07	4673	180	72	AFF4,AKT3,AMOTL2,ANGPT1,APAF1,ARHGAP5,ATF7IP,ATP8B4,BAG2,BST2,CADM3,CASP1,CCL13,CCL2,CD28,CD34,CD47,CDH11,CDH5,CMKLR1,CREB1,CREM,CXCL2,CYR61,CYTL1,DPYSL3,DUSP1,DYRK2,ECM1,EED,EFNB2,ELF2,ERG,F3,FCGR2A,FOS,FST,GBP1,GNA13,GPR183,GUCY1B3,HBEGF,HEY1,HGF,HLX,HNRNPA1,HNRPLL,HOOK3,HSD17B2,HSPA6,ICAM2,IFIT2,IFIT3,IQGAP2,IRF2BP2,IRS1,ITGBL1,ITPR2,JUN,JUNB,KDR,LHFP,RPS27,RAD23B,LRP6,MAEL,MAP3K1,MCTP2,MLL5,M…
GO:0005515	MF	protein binding	2.18e-07	5165	180	77	AFF4,AKT3,AMOTL2,ANGPT1,APAF1,ARHGAP5,ATF7IP,BAG2,BST2,CADM3,CASP1,CCL13,CCL2,CD28,CD34,CD47,CDH5,CMKLR1,CREB1,CREM,CXCL2,CYR61,CYTL1,DPYSL3,DUSP1,DYRK2,ECM1,EED,EFNB2,ELF2,ERG,F3,FCGR2A,FOS,FST,GNA13,GUCY1B3,HBEGF,HEY1,HGF,HNRPLL,HOOK3,ICAM2,IFIT2,IFIT3,IQGAP2,IRS1,ITGBL1,JUN,JUNB,KDR,RPS27,RAD23B,LRP6,MAP3K1,MLL5,MYST3,NAMPT,NEDD9,NR2F1,NR3C1,NRCAM,NUP153,PDGFA,PDLIM3,PDLIM5,PECAM1,PHLDA1,PIK3C…
GO:0003674	MF	molecular_function	1e-05	5848	180	79	ADORA3,AFF4,AKT3,AMOTL2,ANGPT1,AP1S2,APAF1,ARHGAP5,ATF7IP,ATP8B4,BAG2,BST2,CADM3,CASP1,CCL13,CCL2,CD28,CD34,CD47,CDH11,CDH5,CDS2,CMKLR1,CREB1,CREM,CXCL2,CYR61,CYSLTR2,CYTL1,DPYSL3,DUSP1,DYRK2,ECM1,EED,EFNB2,ELF2,ERG,F3,FCGR2A,FOS,FST,GATM,GBP1,GLS,GNA13,GPR183,GUCY1B3,HBEGF,HEY1,HGF,HLX,HNRNPA1,HNRPLL,HOOK3,HS3ST3A1,HSD17B2,HSPA6,ICAM2,IFIT2,IFIT3,INMT,IQGAP2,IRF2BP2,IRS1,ITGBL1,ITPR2,JUN,JUNB,KD…
GO:0000988	MF	protein binding transcription factor activity	0.000719	392	180	12	ATF7IP,CREB1,CREM,HEY1,JUN,JUNB,MEG3,MLL5,MYST3,NFIB,NR2F1,PHLDA1,TCF4,TMF1
GO:0060089	MF	molecular transducer activity	0.00152	623	180	15	ADORA3,BST2,CD28,CD47,CMKLR1,CYSLTR2,ECM1,ERG,FST,GNA13,GPR183,IRS1,ITPR2,KDR,LRP6,MAP3K1,NR2F1,NR3C1,PKP1,PRLR,PTK2,SMAD1,TAPT1,TIE1,TM2D1
GO:0004871	MF	signal transducer activity	0.00152	623	180	15	ADORA3,BST2,CD28,CD47,CMKLR1,CYSLTR2,ECM1,ERG,FST,GNA13,GPR183,IRS1,ITPR2,KDR,LRP6,MAP3K1,NR2F1,NR3C1,PKP1,PRLR,PTK2,SMAD1,TAPT1,TIE1,TM2D1
GO:0003677	MF	DNA binding	0.00202	571	180	14	CREB1,CREM,ELF2,ERG,FOS,HEY1,HLX,HNRNPA1,JUN,JUNB,LHFP,RPS27,RAD23B,MAEL,MYST3,NFIB,NR2F1,NR3C1,NUP153,PDCD5,PHC3,RCAN1,SETBP1,SMAD1,SOX7,TCF4,TLR8,TMF1,TRIM16,VEZF1,WRNIP1,ZFP36L1,ZNF333
GO:0000989	MF	transcription factor binding transcription factor activity	0.00233	383	180	11	ATF7IP,CREB1,CREM,JUN,JUNB,MEG3,MLL5,MYST3,NFIB,NR2F1,PHLDA1,TCF4,TMF1
GO:0008047	MF	enzyme activator activity	0.00234	211	180	8	APAF1,ARHGAP5,CASP1,IQGAP2,JUN,RPS27,PIK3CA,PPP1R12B,PREX1,PRLR,RAB3GAP2
GO:0030234	MF	enzyme regulator activity	0.00329	464	180	12	APAF1,ARHGAP5,CASP1,IQGAP2,JUN,RPS27,LRP6,PIK3CA,PPP1R12B,PREX1,PRKAR1A,PRLR,RAB3GAP2,RALGPS2,RAPGEF5,SOX7,TRIB1
GO:0035497	MF	cAMP response element binding	0.00353	5	180	2	CREB1,JUN
GO:0005102	MF	receptor binding	0.00365	678	180	15	ANGPT1,CCL13,CCL2,CDH5,CXCL2,CYR61,CYTL1,EFNB2,GNA13,HBEGF,HGF,ICAM2,IRS1,ITGBL1,KDR,LRP6,NAMPT,NR3C1,PDGFA,PLSCR4,TNFSF13B
GO:0042169	MF	SH2 domain binding	0.00538	24	180	3	ARHGAP5,IRS1,PTK2
GO:0001076	MF	RNA polymerase II transcription factor binding transcription factor activity	0.00707	57	180	4	CREB1,JUN,NFIB,PHLDA1,TCF4
GO:0003712	MF	transcription cofactor activity	0.00734	375	180	10	ATF7IP,CREB1,CREM,JUN,JUNB,MEG3,MLL5,MYST3,NFIB,NR2F1,PHLDA1,TCF4,TMF1
GO:0043565	MF	sequence-specific DNA binding	0.00838	200	180	7	CREB1,CREM,ELF2,ERG,FOS,HEY1,HLX,JUN,JUNB,NR2F1,NR3C1,SMAD1,TCF4
GO:0005100	MF	Rho GTPase activator activity	0.0085	28	180	3	ARHGAP5,JUN,PREX1
GO:0032403	MF	protein complex binding	0.00886	149	180	6	CYR61,FCGR2A,FST,GNA13,ICAM2,IRS1,KDR,PKP1
GO:0003700	MF	sequence-specific DNA binding transcription factor activity	0.00971	457	180	11	AFF4,CREB1,CREM,ELF2,ERG,FOS,HEY1,HLX,JUN,JUNB,NFIB,NR2F1,NR3C1,RCAN1,SMAD1,SOX7,TCF4,ZFP36L1
GO:0001071	MF	nucleic acid binding transcription factor activity	0.00987	458	180	11	AFF4,CREB1,CREM,ELF2,ERG,FOS,HEY1,HLX,JUN,JUNB,NFIB,NR2F1,NR3C1,RCAN1,SMAD1,SOX7,TCF4,ZFP36L1
GO:0016741	MF	transferase activity, transferring one-carbon groups	0.0109	64	180	4	EED,GATM,INMT,MLL5
GO:0000980	MF	RNA polymerase II distal enhancer sequence-specific DNA binding	0.0124	9	180	2	CREB1,JUN
GO:0003713	MF	transcription coactivator activity	0.0183	230	180	7	CREM,JUN,JUNB,MEG3,MLL5,MYST3,NR2F1
GO:0003676	MF	nucleic acid binding	0.0206	811	180	15	CREB1,CREM,ELF2,ERG,FOS,HEY1,HLX,HNRNPA1,HNRPLL,JUN,JUNB,LHFP,RPS27,RAD23B,MAEL,MYST3,NFIB,NR2F1,NR3C1,NUP153,PAPOLG,PDCD5,PHC3,PPIL4,RCAN1,SETBP1,SFRS15,SMAD1,SMNDC1,SOX7,TCF4,TLR8,TMF1,TRIM16,VEZF1,WRNIP1,ZFP36L1,ZNF333
GO:0000977	MF	RNA polymerase II regulatory region sequence-specific DNA binding	0.0221	39	180	3	CREB1,JUN,SMAD1,TCF4
GO:0001012	MF	RNA polymerase II regulatory region DNA binding	0.0238	40	180	3	CREB1,JUN,SMAD1,TCF4
GO:0046332	MF	SMAD binding	0.0255	41	180	3	FOS,JUN,RNF111,SMAD1
GO:0001158	MF	enhancer sequence-specific DNA binding	0.0264	13	180	2	CREB1,JUN
GO:0043498	MF	cell surface binding	0.0291	43	180	3	F3,HBEGF,PDGFA
GO:0035326	MF	enhancer binding	0.0306	14	180	2	CREB1,JUN
GO:0001085	MF	RNA polymerase II transcription factor binding	0.0311	44	180	3	CREB1,JUN,TCF4
GO:0002020	MF	protease binding	0.0311	44	180	3	CD28,ECM1,F3
GO:0070412	MF	R-SMAD binding	0.0351	15	180	2	FOS,JUN
GO:0016740	MF	transferase activity	0.0375	704	180	13	AKT3,CCL2,CDS2,DYRK2,EED,GATM,HS3ST3A1,INMT,IRS1,KDR,MAP3K1,MLL5,MYST3,NAMPT,PAPOLG,PIK3CA,PRKG1,PTK2,SNRK,STK32B,TIE1,TRIB1
GO:0034417	MF	bisphosphoglycerate 3-phosphatase activity	0.0423	1	180	1	MINPP1
GO:0001087	MF	TFIIB-class binding transcription factor activity	0.0423	1	180	1	TCF4
GO:0030748	MF	amine N-methyltransferase activity	0.0423	1	180	1	INMT
GO:0042978	MF	ornithine decarboxylase activator activity	0.0423	1	180	1	PRLR
GO:0015068	MF	glycine amidinotransferase activity	0.0423	1	180	1	GATM
GO:0071936	MF	coreceptor activity involved in Wnt receptor signaling pathway	0.0423	1	180	1	LRP6
GO:0050327	MF	testosterone 17-beta-dehydrogenase (NAD+) activity	0.0423	1	180	1	HSD17B2
GO:0001083	MF	RNA polymerase II basal transcription factor binding transcription factor activity	0.0423	1	180	1	TCF4
GO:0004359	MF	glutaminase activity	0.0423	1	180	1	GLS
GO:0004925	MF	prolactin receptor activity	0.0423	1	180	1	PRLR
GO:0001091	MF	RNA polymerase II basal transcription factor binding	0.0423	1	180	1	TCF4
GO:0046934	MF	phosphatidylinositol-4,5-bisphosphate 3-kinase activity	0.0423	1	180	1	PIK3CA
GO:0015067	MF	amidinotransferase activity	0.0423	1	180	1	GATM
GO:0001093	MF	TFIIB-class transcription factor binding	0.0423	1	180	1	TCF4
GO:0034416	MF	bisphosphoglycerate phosphatase activity	0.0423	1	180	1	MINPP1
GO:0004692	MF	cGMP-dependent protein kinase activity	0.0423	1	180	1	PRKG1
GO:0052813	MF	phosphatidylinositol bisphosphate kinase activity	0.0423	1	180	1	PIK3CA
GO:0001011	MF	sequence-specific DNA binding RNA polymerase recruiting transcription factor activity	0.0423	1	180	1	TCF4
GO:0042979	MF	ornithine decarboxylase regulator activity	0.0423	1	180	1	PRLR
GO:0047006	MF	17-alpha,20-alpha-dihydroxypregn-4-en-3-one dehydrogenase activity	0.0423	1	180	1	HSD17B2
GO:0030506	MF	ankyrin binding	0.0449	17	180	2	NRCAM,SPTBN1
GO:0008656	MF	cysteine-type endopeptidase activator activity involved in apoptotic process	0.0449	17	180	2	APAF1,CASP1,RPS27
GO:0005099	MF	Ras GTPase activator activity	0.0494	52	180	3	ARHGAP5,IQGAP2,JUN,PREX1

## Sheet: downregulated_genes
category_ID	category_type	category_name	FDR_p-value	n_genes_in_category	n_genes_in_query	n_common_genes	common_genes
GO:0048255	BP	mRNA stabilization	0.0138	20	22	2	CIRBP,ELAVL1
GO:0043489	BP	RNA stabilization	0.0138	20	22	2	CIRBP,ELAVL1
GO:0043488	BP	regulation of mRNA stability	0.0253	27	22	2	CIRBP,ELAVL1
GO:0043487	BP	regulation of RNA stability	0.0273	28	22	2	CIRBP,ELAVL1
GO:0045727	BP	positive regulation of translation	0.0313	30	22	2	CIRBP,ELAVL1
GO:0005575	CC	cellular_component	0.05	6743	22	15	C11ORF83,C17ORF90,C2ORF18,CHI3L1,CHMP4C,CIRBP,ELAVL1,FAM53B,FBP1,GGPS1,GLTP,HEBP2,IMPA2,MAF1,OTUB2,PAEP,PLAGL2,POLR3H,PTPN7,SAP30L,TMEM41A,ZBED1
KEGG:00900	ke	Terpenoid backbone biosynthesis	0.017	20	22	1	GGPS1
KEGG:01100	ke	Metabolic pathways	0.0193	1052	22	4	FBP1,GGPS1,IMPA2,POLR3H
KEGG:03020	ke	RNA polymerase	0.0229	27	22	1	POLR3H
KEGG:00030	ke	Pentose phosphate pathway	0.0229	27	22	1	FBP1
KEGG:00051	ke	Fructose and mannose metabolism	0.0287	34	22	1	FBP1
KEGG:00520	ke	Amino sugar and nucleotide sugar metabolism	0.0386	46	22	1	CHI3L1
KEGG:04623	ke	Cytosolic DNA-sensing pathway	0.0435	52	22	1	POLR3H
KEGG:00562	ke	Inositol phosphate metabolism	0.0492	59	22	1	IMPA2
KEGG:00010	ke	Glycolysis / Gluconeogenesis	0.05	60	22	1	FBP1
REAC:191303	re	Another isopentenyl pyrophosphate is added to geranyl pyrophosphate	0.00164	1	22	1	GGPS1
REAC:191322	re	Addition of isopentenyl pyrophosphate to DMAPP	0.00164	1	22	1	GGPS1
REAC:70479	re	D-fructose 1,6-bisphosphate + H2O => D-fructose 6-phosphate + orthophosphate	0.00327	2	22	1	FBP1
REAC:113442	re	RNA Polymerase III Retractive RNase Activity at U-tract Pause Sites	0.0195	12	22	1	POLR3H
REAC:113454	re	RNA Polymerase III Termination and release of transcribed mRNA	0.0195	12	22	1	POLR3H
REAC:113451	re	Resumption of RNA Polymerase III Productive Transcription	0.0195	12	22	1	POLR3H
REAC:113449	re	RNA Polymerase III Transcriptional Pause at Terminator Sequence	0.0195	12	22	1	POLR3H
REAC:113705	re	RNA Polymerase III Productive Transcription	0.0195	12	22	1	POLR3H
REAC:113446	re	Initiation of RNA Polymerase III Productive Transcription	0.0195	12	22	1	POLR3H
REAC:73780	re	RNA Polymerase III Chain Elongation	0.0195	12	22	1	POLR3H
REAC:73980	re	RNA Polymerase III Transcription Termination	0.0195	12	22	1	POLR3H
REAC:191273	re	Cholesterol biosynthesis	0.0292	18	22	1	GGPS1
REAC:76066	re	RNA Polymerase III Transcription Initiation From Type 2 Promoter	0.0324	20	22	1	POLR3H
REAC:112149	re	RNA Polymerase III Abortive Initiation At Type 2 Open Promoters	0.0324	20	22	1	POLR3H
REAC:112150	re	RNA Polymerase III Promoter Opening at Type 2 Promoters	0.0324	20	22	1	POLR3H
REAC:83805	re	Recruitment of RNA Polymerase III to the TFIIIB:TFIIIC: Type 2 Promoter Complex	0.0324	20	22	1	POLR3H
REAC:112155	re	RNA Polymerase III Simple Start Sequence Initiation At Type 2 Promoters	0.0324	20	22	1	POLR3H
REAC:76061	re	RNA Polymerase III Transcription Initiation From Type 1 Promoter	0.034	21	22	1	POLR3H
REAC:76056	re	Recruitment of RNA polymerase III to TFIIIB:TFIIIC:TFIIIA:Type 1 Promoter Complex	0.034	21	22	1	POLR3H
REAC:76060	re	RNA Polymerase III Promoter Opening at Type 1 Promoters	0.034	21	22	1	POLR3H
REAC:112153	re	RNA Polymerase III Simple Start Sequence Initiation At Type 1 Promoters	0.034	21	22	1	POLR3H
REAC:112055	re	RNA Polymerase III Abortive Initiation At Type 1 Open Promoters	0.034	21	22	1	POLR3H
REAC:83803	re	Recruitment of RNA Polymerase III to TFIIIB:SNAPc:Type 3 Promoter Complex	0.0356	22	22	1	POLR3H
REAC:112156	re	RNA Polymerase III Simple Start Sequence Initiation At Type 3 Promoters	0.0356	22	22	1	POLR3H
REAC:112152	re	RNA Polymerase III Promoter Opening at Type 3 Promoters	0.0356	22	22	1	POLR3H
REAC:112054	re	RNA Polymerase III Abortive Initiation At Type 3 Open Promoters	0.0356	22	22	1	POLR3H
REAC:76071	re	RNA Polymerase III Transcription Initiation From Type 3 Promoter	0.0356	22	22	1	POLR3H
REAC:76046	re	RNA Polymerase III Transcription Initiation	0.0468	29	22	1	POLR3H
REAC:74158	re	RNA Polymerase III Transcription	0.0468	29	22	1	POLR3H
REAC:70263	re	Gluconeogenesis	0.05	31	22	1	FBP1
