# Supplementary material for: Mid-Gestational Gene Expression Profile in Placenta and Link to Pregnancy Complications
Source: PLoS One. 2012 Nov 7;7(11):e49248. doi: 10.1371/journal.pone.0049248 (PMC3492272; doi:10.1371/journal.pone.0049248)
Supplement: Table S6 — Functional enrichment analysis of up-regulated and down-regulated placental genes identified using dynamic gestation-age dependent statistical analysis (ANOVA). Gene Ontology terms and pathways with statistically significant over-representation (FDR p<0.05, hypergrometric test) were retrieved from g:Profiler, separately for genes with induced and inhibited expression patterns. BP, biological process; CC, cellular component; MF, molecular function; ke, KEGG pathway; re, Reactome pathway. (XLS) [file pone.0049248.s015.xls]

## Sheet: upregulated_genes
	category_ID	category_type	category_name	FDR_p-value	n_genes_in_category	n_genes_in_query	n_common_genes	common_genes
1	GO:0046689	BP	response to mercury ion	0.0273	13	100	2	NR3C1;GATM
2	GO:0043434	BP	response to peptide hormone stimulus	0.0334	372	100	7	PDGFB;FOXO3;IRS1;GATM;PRLR;TRIM16;PDE3B;NR3C1
3	GO:0008150	BP	biological_process	6.31e-05	13163	100	83	PLSCR4;FST;TSHZ1;CMKLR1;TRIM16;SNX18;ITGBL1;SESN1;ZFP36L1;RNF111;SLC15A3;NINJ1;RSF1;IRF2BP2;PLAGL1;STC1;TNKS;C7;GATM;PUM1;NDNF;RRAD;ATP8B4;ARID2;HUNK;LYVE1;BMP5;PDLIM5;IQGAP2;ANKS1A;FBXO8;PHF3;NUP153;NRP2;ECM1;NR3C1;NALCN;NFASC;CADM3;CYTL1;SNAP23;LILRB5;BACH1;MEG3;NEDD9;ATP12A;C7ORF30;EED;PDCD5;AP3M2;IRS1;SORBS2;CDH11;PREX1;MAML2;TBX5;CD36;NCF2;MORC3;PDGFB;HSPA6;BST2;GPR183;NRCAM;FOXO3;YTHDC1;SLC…
4	GO:0071840	BP	cellular component organization or biogenesis	0.0025	3702	100	33	EED;IRS1;NDNF;PLSCR4;RRAD;CDH11;ARID2;TRIM16;SNX18;PREX1;RSF1;PDLIM5;SETD2;PKP1;TBX5;ABCA1;CD36;NRP2;CCNG2;NR3C1;PDGFB;TNKS;KDR;NFASC;CADM3;SNAP23;PRLR;MEG3;NEDD9;NRCAM;C7ORF30;PDGFC;PUM1
5	GO:0044085	BP	cellular component biogenesis	0.0485	1419	100	15	ABCA1;IRS1;TNKS;CDH11;KDR;NFASC;CADM3;PRLR;NEDD9;NRCAM;PREX1;C7ORF30;RSF1;PDGFC;PDLIM5
6	GO:0016043	BP	cellular component organization	0.0035	3600	100	32	EED;IRS1;NDNF;PLSCR4;RRAD;CDH11;ARID2;TRIM16;SNX18;PREX1;RSF1;PDLIM5;SETD2;PKP1;TBX5;ABCA1;CD36;NRP2;CCNG2;NR3C1;PDGFB;TNKS;KDR;NFASC;CADM3;SNAP23;PRLR;MEG3;NEDD9;NRCAM;PDGFC;PUM1
7	GO:0032501	BP	multicellular organismal process	0.000218	4942	100	43	IRS1;PLSCR4;FST;TSHZ1;CMKLR1;CDH11;TRIM16;ZFP36L1;RNF111;NINJ1;TBX5;CD36;NCF2;MORC3;STC1;PDGFB;BST2;GPR183;NRCAM;FOXO3;GATM;KCNJ2;HSD17B2;NDNF;HUNK;BMP5;INSIG1;PDLIM5;PDE3B;ANKS1A;SETD2;PKP1;PHF3;ABCA1;NRP2;ECM1;NR3C1;KDR;NFASC;CYTL1;PRLR;MEG3;PDGFC
8	GO:0050896	BP	response to stimulus	6.8e-05	5975	100	50	IRS1;PLSCR4;FST;CMKLR1;TRIM16;ITGBL1;SESN1;PREX1;NINJ1;MAML2;CD36;NCF2;STC1;PDGFB;HSPA6;TNKS;C7;BST2;GPR183;NRCAM;FOXO3;GATM;HSD17B2;AHSA2;FYB;RRAD;ENPP2;HUNK;LYVE1;INSIG1;PPM1D;PDE3B;IQGAP2;ANKS1A;PKP1;FBXO8;ABCA1;NUP153;NRP2;ECM1;NR3C1;KDR;NFASC;CYTL1;PRLR;LILRB5;BACH1;MEG3;NEDD9;PDGFC
9	GO:0009719	BP	response to endogenous stimulus	0.0118	848	100	12	ABCA1;CD36;NCF2;IRS1;PRLR;NR3C1;STC1;PDGFB;FOXO3;GATM;PDGFC;TRIM16;PDE3B
10	GO:0071495	BP	cellular response to endogenous stimulus	0.0126	512	100	9	CD36;NCF2;IRS1;PRLR;NR3C1;STC1;FOXO3;PDGFC;PDE3B
11	GO:0042221	BP	response to chemical stimulus	0.0248	2517	100	23	HSD17B2;IRS1;PLSCR4;CMKLR1;ENPP2;TRIM16;PDE3B;ABCA1;CD36;NUP153;NCF2;NRP2;NR3C1;STC1;PDGFB;HSPA6;KDR;NFASC;PRLR;BACH1;MEG3;NRCAM;FOXO3;GATM;PDGFC
12	GO:0010033	BP	response to organic substance	0.021	1582	100	17	ABCA1;CD36;NUP153;NCF2;IRS1;NRP2;NR3C1;PLSCR4;STC1;PDGFB;HSPA6;TRIM16;KDR;PRLR;MEG3;FOXO3;GATM;PDGFC;PDE3B
13	GO:0055094	BP	response to lipoprotein stimulus	0.0194	11	100	2	ABCA1;CD36
14	GO:0055098	BP	response to low-density lipoprotein particle stimulus	0.00537	6	100	2	ABCA1;CD36
15	GO:0032502	BP	developmental process	3.5e-06	3943	100	41	IRS1;FST;TSHZ1;CMKLR1;CDH11;TRIM16;ZFP36L1;RNF111;NINJ1;TBX5;CD36;NCF2;MORC3;STC1;PDGFB;BST2;GPR183;NRCAM;FOXO3;GATM;HSD17B2;NDNF;HUNK;LYVE1;BMP5;INSIG1;PDLIM5;PDE3B;ANKS1A;SETD2;PKP1;PHF3;ABCA1;NRP2;ECM1;NR3C1;KDR;NFASC;CYTL1;PRLR;MEG3;PDGFC
16	GO:0048856	BP	anatomical structure development	0.000427	3393	100	33	HSD17B2;IRS1;NDNF;FST;TSHZ1;CMKLR1;CDH11;TRIM16;ZFP36L1;LYVE1;NINJ1;BMP5;INSIG1;PDLIM5;PDE3B;ANKS1A;SETD2;TBX5;CD36;NRP2;ECM1;NR3C1;STC1;PDGFB;KDR;NFASC;GPR183;CYTL1;PRLR;MEG3;NRCAM;FOXO3;GATM;PDGFC
17	GO:0009888	BP	tissue development	0.00273	1071	100	15	SETD2;TBX5;NRP2;ECM1;NR3C1;STC1;FST;TRIM16;KDR;CYTL1;PRLR;MEG3;NINJ1;FOXO3;GATM;BMP5
18	GO:0007275	BP	multicellular organismal development	1.68e-05	3534	100	37	HSD17B2;IRS1;NDNF;FST;TSHZ1;CMKLR1;CDH11;HUNK;TRIM16;ZFP36L1;RNF111;NINJ1;BMP5;INSIG1;PDLIM5;PDE3B;ANKS1A;SETD2;PKP1;TBX5;PHF3;NRP2;ECM1;NR3C1;MORC3;STC1;PDGFB;KDR;NFASC;BST2;GPR183;CYTL1;PRLR;MEG3;NRCAM;FOXO3;GATM;PDGFC
19	GO:0048731	BP	system development	0.000721	3006	100	30	HSD17B2;IRS1;NDNF;FST;TSHZ1;CMKLR1;CDH11;TRIM16;ZFP36L1;NINJ1;BMP5;INSIG1;PDLIM5;PDE3B;ANKS1A;SETD2;TBX5;NRP2;ECM1;NR3C1;STC1;PDGFB;KDR;NFASC;GPR183;CYTL1;PRLR;MEG3;NRCAM;FOXO3;PDGFC
20	GO:0001501	BP	skeletal system development	0.0218	345	100	7	HSD17B2;SETD2;CYTL1;CMKLR1;CDH11;BMP5;INSIG1
21	GO:0048513	BP	organ development	0.0127	2091	100	21	IRS1;FST;TSHZ1;TRIM16;ZFP36L1;BMP5;INSIG1;PDE3B;SETD2;TBX5;NRP2;ECM1;NR3C1;STC1;PDGFB;KDR;GPR183;CYTL1;PRLR;MEG3;FOXO3;PDGFC
22	GO:0001944	BP	vasculature development	0.00685	470	100	9	KDR;SETD2;MEG3;PDGFB;NRCAM;TBX5;ZFP36L1;NRP2;ECM1
23	GO:0001568	BP	blood vessel development	0.00475	447	100	9	KDR;SETD2;MEG3;PDGFB;NRCAM;TBX5;ZFP36L1;NRP2;ECM1
24	GO:0060976	BP	coronary vasculature development	0.0232	12	100	2	SETD2;TBX5
25	GO:0009653	BP	anatomical structure morphogenesis	0.0345	1805	100	18	SETD2;TBX5;CD36;NRP2;ECM1;NR3C1;TSHZ1;KDR;NFASC;ZFP36L1;LYVE1;MEG3;NRCAM;NINJ1;GATM;INSIG1;PDGFC;PDLIM5
26	GO:0048514	BP	blood vessel morphogenesis	0.00937	391	100	8	KDR;SETD2;MEG3;NRCAM;TBX5;ZFP36L1;NRP2;ECM1
27	GO:0060977	BP	coronary vasculature morphogenesis	0.00537	6	100	2	SETD2;TBX5
28	GO:0065007	BP	biological regulation	8.82e-07	7874	100	64	PLSCR4;FST;CMKLR1;TRIM16;SNX18;ITGBL1;SESN1;ZFP36L1;RNF111;RSF1;IRF2BP2;PLAGL1;STC1;TNKS;C7;PUM1;NDNF;RRAD;ARID2;HUNK;LYVE1;PDLIM5;IQGAP2;ANKS1A;FBXO8;NUP153;NRP2;ECM1;NR3C1;NFASC;CYTL1;LILRB5;BACH1;MEG3;NEDD9;EED;PDCD5;IRS1;PREX1;MAML2;TBX5;CD36;NCF2;MORC3;PDGFB;BST2;GPR183;NRCAM;FOXO3;HSD17B2;FYB;ENPP2;CLPX;INSIG1;PPM1D;PDE3B;SETD2;PKP1;ABCA1;CCNG2;KDR;PRLR;PDGFC
29	GO:0022610	BP	biological adhesion	0.000249	867	100	15	KDR;PKP1;NFASC;CADM3;ITGBL1;LYVE1;CD36;NRP2;PRLR;NDNF;NEDD9;NRCAM;NINJ1;CDH11;PDE3B
30	GO:0040011	BP	locomotion	0.0317	1084	100	13	ANKS1A;SETD2;TBX5;IRS1;NRP2;NDNF;PDGFB;CMKLR1;ENPP2;KDR;NFASC;MEG3;NRCAM
31	GO:0008283	BP	cell proliferation	0.0337	1366	100	15	TBX5;IRS1;NRP2;ECM1;NR3C1;MORC3;PDGFB;KDR;BST2;SESN1;MEG3;FOXO3;INSIG1;PPM1D;PDGFC
32	GO:0048144	BP	fibroblast proliferation	0.0434	58	100	3	MORC3;PDGFC;PDGFB
33	GO:0023052	BP	signaling	1.94e-05	4194	100	41	IRS1;FST;CMKLR1;TRIM16;ITGBL1;PREX1;MAML2;TBX5;CD36;STC1;PDGFB;TNKS;BST2;GPR183;FOXO3;KCNJ2;FYB;RRAD;ENPP2;HUNK;LYVE1;INSIG1;PDLIM5;PDE3B;IQGAP2;ANKS1A;PKP1;FBXO8;ABCA1;NUP153;NRP2;ECM1;NR3C1;KDR;NFASC;CYTL1;PRLR;LILRB5;MEG3;NEDD9;PDGFC
34	GO:0051179	BP	localization	0.00113	3886	100	35	AP3M2;IRS1;FST;CMKLR1;TRIM16;SNX18;SLC15A3;TBX5;CD36;MORC3;PDGFB;TNKS;NRCAM;SLC16A10;PUM1;KCNJ2;FYB;NDNF;ATP8B4;ENPP2;LYVE1;PDE3B;ANKS1A;SETD2;ABCA1;NUP153;NRP2;NR3C1;NALCN;KDR;NFASC;SNAP23;TTYH2;PRLR;MEG3;ATP12A
35	GO:0051674	BP	localization of cell	0.0191	774	100	11	ANKS1A;KDR;SETD2;TBX5;IRS1;NRP2;NDNF;PDGFB;NRCAM;CMKLR1;ENPP2
36	GO:0040007	BP	growth	0.0024	711	100	12	TBX5;CD36;PRLR;NDNF;RRAD;PDGFB;NEDD9;NRCAM;NINJ1;FOXO3;GATM;BMP5
37	GO:0048589	BP	developmental growth	0.0187	245	100	6	NRCAM;TBX5;NINJ1;FOXO3;GATM;PRLR
38	GO:0009987	BP	cellular process	2.18e-05	11647	100	78	PLSCR4;FST;CMKLR1;TRIM16;SNX18;ITGBL1;SESN1;ZFP36L1;RNF111;SLC15A3;NINJ1;RSF1;IRF2BP2;PLAGL1;STC1;TNKS;C7;GATM;PUM1;NDNF;RRAD;ARID2;HUNK;LYVE1;BMP5;PDLIM5;IQGAP2;ANKS1A;FBXO8;PHF3;NUP153;NRP2;ECM1;NR3C1;NALCN;NFASC;CADM3;CYTL1;SNAP23;LILRB5;BACH1;MEG3;NEDD9;ATP12A;C7ORF30;EED;PDCD5;AP3M2;IRS1;CDH11;PREX1;MAML2;TBX5;CD36;NCF2;MORC3;PDGFB;BST2;GPR183;NRCAM;FOXO3;YTHDC1;SLC16A10;KCNJ2;HSD17B2;FYB;EN…
39	GO:0071841	BP	cellular component organization or biogenesis at cellular level	0.0355	2911	100	25	EED;NDNF;CDH11;ARID2;TRIM16;PREX1;RSF1;PDLIM5;SETD2;PKP1;ABCA1;NRP2;CCNG2;NR3C1;PDGFB;TNKS;KDR;NFASC;CADM3;PRLR;MEG3;NEDD9;NRCAM;C7ORF30;PDGFC
40	GO:0071842	BP	cellular component organization at cellular level	0.05	2819	100	24	EED;NDNF;CDH11;ARID2;TRIM16;PREX1;RSF1;PDLIM5;SETD2;PKP1;ABCA1;NRP2;CCNG2;NR3C1;PDGFB;TNKS;KDR;NFASC;CADM3;PRLR;MEG3;NEDD9;NRCAM;PDGFC
41	GO:0071844	BP	cellular component assembly at cellular level	0.0336	959	100	12	TNKS;CDH11;KDR;NFASC;CADM3;PRLR;NEDD9;NRCAM;PREX1;RSF1;PDGFC;PDLIM5
42	GO:0007154	BP	cell communication	1.26e-05	4292	100	42	IRS1;FST;CMKLR1;TRIM16;SNX18;ITGBL1;PREX1;MAML2;TBX5;CD36;STC1;PDGFB;TNKS;BST2;GPR183;FOXO3;KCNJ2;FYB;RRAD;ENPP2;HUNK;LYVE1;INSIG1;PDLIM5;PDE3B;IQGAP2;ANKS1A;PKP1;FBXO8;ABCA1;NUP153;NRP2;ECM1;NR3C1;KDR;NFASC;CYTL1;PRLR;LILRB5;MEG3;NEDD9;PDGFC
43	GO:0006928	BP	cellular component movement	0.0473	1000	100	12	ANKS1A;SETD2;TBX5;IRS1;NRP2;NDNF;PDGFB;CMKLR1;ENPP2;KDR;LYVE1;NRCAM
44	GO:0048870	BP	cell motility	0.0191	774	100	11	ANKS1A;KDR;SETD2;TBX5;IRS1;NRP2;NDNF;PDGFB;NRCAM;CMKLR1;ENPP2
45	GO:0016477	BP	cell migration	0.0106	720	100	11	ANKS1A;KDR;SETD2;TBX5;IRS1;NRP2;NDNF;PDGFB;NRCAM;CMKLR1;ENPP2
46	GO:0051716	BP	cellular response to stimulus	1.87e-05	4520	100	43	IRS1;PLSCR4;FST;CMKLR1;TRIM16;ITGBL1;SESN1;PREX1;MAML2;CD36;NCF2;STC1;PDGFB;TNKS;BST2;GPR183;FOXO3;HSD17B2;FYB;RRAD;ENPP2;HUNK;LYVE1;INSIG1;PDE3B;IQGAP2;ANKS1A;PKP1;FBXO8;ABCA1;NUP153;NRP2;ECM1;NR3C1;KDR;CYTL1;PRLR;LILRB5;BACH1;MEG3;NEDD9;PDGFC
47	GO:0070887	BP	cellular response to chemical stimulus	0.000962	1340	100	18	HSD17B2;ABCA1;CD36;NUP153;NCF2;IRS1;NRP2;NR3C1;STC1;PDGFB;CMKLR1;KDR;PRLR;BACH1;MEG3;FOXO3;PDGFC;PDE3B
48	GO:0071310	BP	cellular response to organic substance	0.00425	992	100	14	CD36;NUP153;NCF2;IRS1;NRP2;NR3C1;STC1;PDGFB;KDR;PRLR;MEG3;FOXO3;PDGFC;PDE3B
49	GO:0032870	BP	cellular response to hormone stimulus	0.0366	378	100	7	STC1;FOXO3;NCF2;IRS1;PRLR;PDE3B;NR3C1
50	GO:0007155	BP	cell adhesion	0.000249	867	100	15	KDR;PKP1;NFASC;CADM3;ITGBL1;LYVE1;CD36;NRP2;PRLR;NDNF;NEDD9;NRCAM;NINJ1;CDH11;PDE3B
51	GO:0031589	BP	cell-substrate adhesion	0.0397	195	100	5	KDR;CD36;ITGBL1;NDNF;LYVE1
52	GO:0010811	BP	positive regulation of cell-substrate adhesion	0.0223	46	100	3	NDNF;KDR;CD36
53	GO:0050789	BP	regulation of biological process	2.41e-06	7451	100	61	EED;PDCD5;IRS1;FST;CMKLR1;TRIM16;SNX18;ITGBL1;SESN1;ZFP36L1;RNF111;PREX1;RSF1;IRF2BP2;MAML2;TBX5;CD36;NCF2;PLAGL1;MORC3;STC1;PDGFB;TNKS;C7;BST2;GPR183;NRCAM;FOXO3;PUM1;FYB;NDNF;RRAD;ENPP2;ARID2;HUNK;LYVE1;CLPX;INSIG1;PPM1D;PDLIM5;PDE3B;IQGAP2;ANKS1A;SETD2;PKP1;FBXO8;ABCA1;NUP153;NRP2;CCNG2;ECM1;NR3C1;KDR;CYTL1;PRLR;LILRB5;BACH1;MEG3;NEDD9;PDGFC
54	GO:0048518	BP	positive regulation of biological process	0.00165	2984	100	29	PDCD5;FYB;IRS1;NDNF;FST;CMKLR1;TRIM16;RNF111;PREX1;RSF1;MAML2;TBX5;ABCA1;CD36;NCF2;NRP2;ECM1;PLAGL1;NR3C1;PDGFB;TNKS;C7;KDR;BST2;CYTL1;PRLR;MEG3;NRCAM;FOXO3;PDGFC
55	GO:0048519	BP	negative regulation of biological process	0.0169	2762	100	25	EED;IRS1;NDNF;RRAD;FST;CMKLR1;SESN1;RSF1;INSIG1;PPM1D;PDE3B;TBX5;ABCA1;CD36;CCNG2;ECM1;PLAGL1;NR3C1;MORC3;PDGFB;KDR;PRLR;BACH1;MEG3;FOXO3
56	GO:0032879	BP	regulation of localization	0.0477	1136	100	13	TBX5;ABCA1;CD36;NUP153;IRS1;NRP2;NR3C1;FST;PDGFB;CMKLR1;ENPP2;TRIM16;KDR;PDE3B
57	GO:0040012	BP	regulation of locomotion	0.0345	374	100	7	KDR;PDGFB;TBX5;CMKLR1;ENPP2;IRS1;NRP2
58	GO:0040017	BP	positive regulation of locomotion	0.0453	201	100	5	CMKLR1;KDR;IRS1;PDGFB;NRP2
59	GO:0019222	BP	regulation of metabolic process	0.0339	4442	100	34	EED;IRS1;FST;CMKLR1;TRIM16;SNX18;ZFP36L1;RNF111;PREX1;RSF1;IRF2BP2;MAML2;TBX5;CD36;PLAGL1;MORC3;PDGFB;TNKS;FOXO3;PUM1;ARID2;CLPX;INSIG1;PDE3B;SETD2;ABCA1;ECM1;NR3C1;KDR;CYTL1;PRLR;BACH1;MEG3;PDGFC
60	GO:0009893	BP	positive regulation of metabolic process	0.0484	1564	100	16	MAML2;TBX5;ABCA1;CD36;IRS1;PLAGL1;NR3C1;PDGFB;TNKS;TRIM16;KDR;CYTL1;RNF111;MEG3;RSF1;FOXO3;PDGFC
61	GO:0051173	BP	positive regulation of nitrogen compound metabolic process	0.0307	1080	100	13	MAML2;TBX5;ABCA1;PLAGL1;NR3C1;PDGFB;TNKS;TRIM16;CYTL1;RNF111;MEG3;RSF1;FOXO3;PDGFC
62	GO:0050794	BP	regulation of cellular process	2.57e-06	7070	100	59	EED;PDCD5;IRS1;FST;CMKLR1;TRIM16;SNX18;ITGBL1;SESN1;ZFP36L1;RNF111;PREX1;RSF1;IRF2BP2;MAML2;TBX5;CD36;NCF2;PLAGL1;MORC3;STC1;PDGFB;TNKS;BST2;GPR183;NRCAM;FOXO3;PUM1;FYB;NDNF;RRAD;ENPP2;ARID2;HUNK;LYVE1;INSIG1;PPM1D;PDLIM5;PDE3B;IQGAP2;ANKS1A;SETD2;PKP1;FBXO8;ABCA1;NUP153;NRP2;CCNG2;ECM1;NR3C1;KDR;CYTL1;PRLR;LILRB5;BACH1;MEG3;NEDD9;PDGFC
63	GO:0048522	BP	positive regulation of cellular process	0.00535	2713	100	26	PDCD5;IRS1;NDNF;CMKLR1;TRIM16;RNF111;PREX1;RSF1;MAML2;TBX5;ABCA1;CD36;NCF2;NRP2;ECM1;PLAGL1;NR3C1;PDGFB;TNKS;KDR;BST2;CYTL1;PRLR;MEG3;NRCAM;FOXO3;PDGFC
64	GO:0042127	BP	regulation of cell proliferation	0.0225	1043	100	13	TBX5;IRS1;NRP2;ECM1;NR3C1;MORC3;PDGFB;KDR;SESN1;MEG3;FOXO3;PPM1D;PDGFC
65	GO:0048145	BP	regulation of fibroblast proliferation	0.0393	56	100	3	PDGFC;PDGFB;MORC3
66	GO:0048523	BP	negative regulation of cellular process	0.0251	2519	100	23	EED;IRS1;NDNF;RRAD;FST;SESN1;RSF1;INSIG1;PPM1D;PDE3B;TBX5;ABCA1;CD36;CCNG2;PLAGL1;NR3C1;MORC3;PDGFB;KDR;PRLR;BACH1;MEG3;FOXO3
67	GO:0051270	BP	regulation of cellular component movement	0.0315	368	100	7	KDR;PDGFB;TBX5;CMKLR1;ENPP2;IRS1;NRP2
68	GO:0051272	BP	positive regulation of cellular component movement	0.0472	203	100	5	CMKLR1;KDR;IRS1;PDGFB;NRP2
69	GO:2000145	BP	regulation of cell motility	0.0222	346	100	7	KDR;PDGFB;TBX5;CMKLR1;ENPP2;IRS1;NRP2
70	GO:0030334	BP	regulation of cell migration	0.0163	328	100	7	KDR;PDGFB;TBX5;CMKLR1;ENPP2;IRS1;NRP2
71	GO:0010594	BP	regulation of endothelial cell migration	0.0456	59	100	3	KDR;PDGFB;NRP2
72	GO:2000147	BP	positive regulation of cell motility	0.038	193	100	5	CMKLR1;KDR;IRS1;PDGFB;NRP2
73	GO:0030335	BP	positive regulation of cell migration	0.0355	190	100	5	CMKLR1;KDR;IRS1;PDGFB;NRP2
74	GO:0010595	BP	positive regulation of endothelial cell migration	0.0127	38	100	3	KDR;PDGFB;NRP2
75	GO:0007165	BP	signal transduction	7.6e-05	3757	100	37	FYB;IRS1;RRAD;FST;CMKLR1;ENPP2;HUNK;TRIM16;ITGBL1;LYVE1;PREX1;INSIG1;PDE3B;IQGAP2;ANKS1A;PKP1;FBXO8;MAML2;ABCA1;CD36;NUP153;NRP2;ECM1;NR3C1;STC1;PDGFB;TNKS;KDR;BST2;GPR183;CYTL1;PRLR;LILRB5;MEG3;NEDD9;FOXO3;PDGFC
76	GO:0007166	BP	cell surface receptor signaling pathway	6.53e-05	2099	100	26	FYB;IRS1;FST;CMKLR1;ENPP2;ITGBL1;PREX1;PDE3B;ANKS1A;MAML2;ABCA1;CD36;NUP153;NRP2;NR3C1;STC1;PDGFB;TNKS;KDR;GPR183;PRLR;LILRB5;MEG3;NEDD9;FOXO3;PDGFC
77	GO:0007167	BP	enzyme linked receptor protein signaling pathway	0.00155	787	100	13	ANKS1A;KDR;IRS1;NRP2;PRLR;NR3C1;MEG3;FST;PDGFB;PREX1;FOXO3;PDGFC;PDE3B
78	GO:0007169	BP	transmembrane receptor protein tyrosine kinase signaling pathway	0.00195	590	100	11	ANKS1A;KDR;IRS1;NRP2;PRLR;MEG3;PDGFB;PREX1;FOXO3;PDGFC;PDE3B
79	GO:0048010	BP	vascular endothelial growth factor receptor signaling pathway	0.000771	42	100	4	PDGFC;MEG3;KDR;NRP2
80	GO:0050793	BP	regulation of developmental process	0.0298	1211	100	14	TBX5;ABCA1;CD36;ECM1;NDNF;FST;PDGFB;TRIM16;KDR;PRLR;MEG3;NRCAM;FOXO3;INSIG1;PDLIM5
81	GO:0009889	BP	regulation of biosynthetic process	0.0374	3087	100	26	EED;IRS1;FST;CMKLR1;ARID2;TRIM16;ZFP36L1;RNF111;RSF1;INSIG1;SETD2;IRF2BP2;MAML2;TBX5;ABCA1;CD36;PLAGL1;NR3C1;PDGFB;TNKS;KDR;CYTL1;BACH1;MEG3;FOXO3;PDGFC;PUM1
82	GO:0009891	BP	positive regulation of biosynthetic process	0.0055	1143	100	15	MAML2;TBX5;ABCA1;IRS1;PLAGL1;NR3C1;PDGFB;TNKS;TRIM16;KDR;CYTL1;RNF111;MEG3;RSF1;FOXO3;PDGFC
83	GO:0010604	BP	positive regulation of macromolecule metabolic process	0.0475	1416	100	15	MAML2;TBX5;CD36;IRS1;PLAGL1;NR3C1;PDGFB;TNKS;TRIM16;KDR;CYTL1;RNF111;MEG3;RSF1;FOXO3;PDGFC
84	GO:0046903	BP	secretion	0.0316	702	100	10	SNAP23;ABCA1;CD36;IRS1;PRLR;NR3C1;MEG3;FST;PDGFB;TRIM16;PDE3B
85	GO:0032940	BP	secretion by cell	0.0454	617	100	9	SNAP23;ABCA1;CD36;IRS1;NR3C1;MEG3;FST;PDGFB;TRIM16;PDE3B
86	GO:0010557	BP	positive regulation of macromolecule biosynthetic process	0.00466	1001	100	14	MAML2;TBX5;IRS1;PLAGL1;NR3C1;PDGFB;TNKS;TRIM16;KDR;CYTL1;RNF111;MEG3;RSF1;FOXO3;PDGFC
87	GO:0030154	BP	cell differentiation	0.0477	2325	100	21	NDNF;FST;TRIM16;ZFP36L1;BMP5;INSIG1;PDLIM5;ANKS1A;SETD2;TBX5;ABCA1;CD36;NRP2;PDGFB;KDR;NFASC;GPR183;CYTL1;PRLR;MEG3;NRCAM;FOXO3
88	GO:0001570	BP	vasculogenesis	0.00335	61	100	4	KDR;ZFP36L1;TBX5;SETD2
89	GO:0035441	BP	cell migration involved in vasculogenesis	0.00108	3	100	2	SETD2;TBX5
90	GO:0045935	BP	positive regulation of nucleobase-containing compound metabolic process	0.0258	1059	100	13	MAML2;TBX5;ABCA1;PLAGL1;NR3C1;PDGFB;TNKS;TRIM16;CYTL1;RNF111;MEG3;RSF1;FOXO3;PDGFC
91	GO:0035924	BP	cellular response to vascular endothelial growth factor stimulus	0.047	17	100	2	KDR;NRP2
92	GO:0038084	BP	vascular endothelial growth factor signaling pathway	0.00749	7	100	2	KDR;NRP2
93	GO:0009966	BP	regulation of signal transduction	0.0318	1500	100	16	FBXO8;CD36;IRS1;ECM1;NR3C1;FST;PDGFB;TNKS;CMKLR1;TRIM16;KDR;BST2;PRLR;MEG3;PREX1;PDE3B;IQGAP2
94	GO:0031328	BP	positive regulation of cellular biosynthetic process	0.0148	1125	100	14	MAML2;TBX5;ABCA1;IRS1;PLAGL1;NR3C1;PDGFB;TNKS;TRIM16;CYTL1;RNF111;MEG3;RSF1;FOXO3;PDGFC
95	GO:0046888	BP	negative regulation of hormone secretion	0.0183	43	100	3	IRS1;FST;PDE3B
96	GO:0045740	BP	positive regulation of DNA replication	0.0183	43	100	3	PDGFC;TNKS;PDGFB
97	GO:0007171	BP	activation of transmembrane receptor protein tyrosine kinase activity	0.0159	10	100	2	PDGFC;PRLR
98	GO:0060039	BP	pericardium development	0.0273	13	100	2	TBX5;SETD2
99	GO:0048469	BP	cell maturation	0.0211	99	100	4	ANKS1A;NRCAM;KDR;FOXO3
100	GO:0018193	BP	peptidyl-amino acid modification	0.0233	559	100	9	KDR;SETD2;CD36;PRLR;NDNF;MORC3;PDGFB;TNKS;PDGFC;TRIM16
101	GO:0018209	BP	peptidyl-serine modification	0.0353	114	100	4	MORC3;NDNF;TNKS;PDGFB
102	GO:0018212	BP	peptidyl-tyrosine modification	0.0167	160	100	5	KDR;CD36;PDGFB;PRLR;PDGFC
103	GO:0018108	BP	peptidyl-tyrosine phosphorylation	0.0157	158	100	5	KDR;CD36;PDGFB;PRLR;PDGFC
104	GO:0072593	BP	reactive oxygen species metabolic process	0.0244	103	100	4	CD36;NCF2;PREX1;PDGFB
105	GO:0006801	BP	superoxide metabolic process	0.0137	39	100	3	PREX1;CD36;NCF2
106	GO:0034616	BP	response to laminar fluid shear stress	0.0159	10	100	2	ABCA1;NCF2
107	GO:0010878	BP	cholesterol storage	0.0318	14	100	2	ABCA1;CD36
108	GO:0010885	BP	regulation of cholesterol storage	0.0273	13	100	2	ABCA1;CD36
109	GO:0032274	BP	gonadotropin secretion	0.0159	10	100	2	MEG3;FST
110	GO:0019216	BP	regulation of lipid metabolic process	0.0294	182	100	5	IRS1;PDGFB;INSIG1;PDE3B;NR3C1
111	GO:0045833	BP	negative regulation of lipid metabolic process	0.0196	44	100	3	PDE3B;PDGFB;INSIG1
112	GO:0048017	BP	inositol lipid-mediated signaling	0.0452	122	100	4	KDR;FOXO3;IRS1;PDGFB
113	GO:0048015	BP	phosphatidylinositol-mediated signaling	0.0452	122	100	4	KDR;FOXO3;IRS1;PDGFB
114	GO:0014065	BP	phosphatidylinositol 3-kinase cascade	0.0456	59	100	3	IRS1;KDR;PDGFB
115	GO:0006911	BP	phagocytosis, engulfment	0.0273	13	100	2	ABCA1;CD36
116	GO:2000278	BP	regulation of DNA biosynthetic process	0.0159	10	100	2	PDGFB;MEG3
117	GO:0001935	BP	endothelial cell proliferation	0.0082	77	100	4	KDR;ECM1;PDGFB;NRP2
118	GO:0001936	BP	regulation of endothelial cell proliferation	0.00482	67	100	4	KDR;ECM1;PDGFB;NRP2
119	GO:0050679	BP	positive regulation of epithelial cell proliferation	0.028	107	100	4	KDR;ECM1;PDGFB;NRP2
120	GO:0001938	BP	positive regulation of endothelial cell proliferation	0.00142	49	100	4	ECM1;KDR;PDGFB;NRP2
121	GO:0005575	CC	cellular_component	0.000158	14776	100	88	FST;SNX18;ZFP36L1;RNF111;NINJ1;RSF1;IRF2BP2;STC1;TNKS;C7;MTUS1;GATM;PIK3AP1;ARID2;PDLIM5;FBXO8;NUP153;ECM1;NR3C1;CADM3;NEDD9;HS3ST3A1;EED;IRS1;SORBS2;MAML2;TBX5;CD36;BST2;GPR183;YTHDC1;SLC16A10;ENPP2;CLPX;INSIG1;PKP1;CCNG2;KDR;PLSCR4;TSHZ1;CMKLR1;AMOTL2;TRIM16;ITGBL1;SESN1;SLC15A3;PLAGL1;LYPD6;PUM1;NDNF;RRAD;ATP8B4;LYVE1;BMP5;IQGAP2;ANKS1A;PHF3;NRP2;NALCN;NFASC;CYTL1;SNAP23;LILRB5;BACH1;MEG3;ATP1…
122	GO:0005623	CC	cell	0.000919	13789	100	83	PLSCR4;TSHZ1;CMKLR1;AMOTL2;TRIM16;SNX18;ITGBL1;SESN1;ZFP36L1;RNF111;SLC15A3;NINJ1;RSF1;IRF2BP2;PLAGL1;STC1;TNKS;C7;MTUS1;GATM;PUM1;PIK3AP1;RRAD;ATP8B4;ARID2;LYVE1;PDLIM5;IQGAP2;ANKS1A;FBXO8;PHF3;NUP153;NRP2;NR3C1;NALCN;NFASC;CADM3;CYTL1;SNAP23;LILRB5;BACH1;MEG3;NEDD9;ATP12A;C7ORF30;HS3ST3A1;EED;PDCD5;AP3M2;IRS1;SORBS2;CDH11;PREX1;MAML2;TBX5;CD36;NCF2;MORC3;PDGFB;BST2;GPR183;NRCAM;FOXO3;YTHDC1;SLC…
123	GO:0044464	CC	cell part	0.000916	13788	100	83	PLSCR4;TSHZ1;CMKLR1;AMOTL2;TRIM16;SNX18;ITGBL1;SESN1;ZFP36L1;RNF111;SLC15A3;NINJ1;RSF1;IRF2BP2;PLAGL1;STC1;TNKS;C7;MTUS1;GATM;PUM1;PIK3AP1;RRAD;ATP8B4;ARID2;LYVE1;PDLIM5;IQGAP2;ANKS1A;FBXO8;PHF3;NUP153;NRP2;NR3C1;NALCN;NFASC;CADM3;CYTL1;SNAP23;LILRB5;BACH1;MEG3;NEDD9;ATP12A;C7ORF30;HS3ST3A1;EED;PDCD5;AP3M2;IRS1;SORBS2;CDH11;PREX1;MAML2;TBX5;CD36;NCF2;MORC3;PDGFB;BST2;GPR183;NRCAM;FOXO3;YTHDC1;SLC…
124	GO:0016020	CC	membrane	0.000134	6670	100	53	HS3ST3A1;AP3M2;IRS1;PLSCR4;CMKLR1;CDH11;AMOTL2;SNX18;ITGBL1;SLC15A3;PREX1;NINJ1;CD36;NCF2;STC1;PDGFB;TNKS;C7;MTUS1;BST2;GPR183;NRCAM;GATM;SLC16A10;KCNJ2;HSD17B2;PIK3AP1;RRAD;ATP8B4;ENPP2;MS4A4A;LYVE1;CLPX;INSIG1;PDLIM5;PDE3B;PKP1;ABCA1;NUP153;NRP2;NR3C1;NALCN;KDR;NFASC;CADM3;SNAP23;TTYH2;PRLR;LILRB5;NEDD9;ATP12A;PDGFC
125	GO:0071944	CC	cell periphery	0.00013	3681	100	36	IRS1;PLSCR4;CMKLR1;CDH11;AMOTL2;SNX18;ITGBL1;PREX1;CD36;NCF2;STC1;PDGFB;C7;MTUS1;BST2;GPR183;NRCAM;SLC16A10;KCNJ2;PIK3AP1;RRAD;ENPP2;LYVE1;PDLIM5;PKP1;ABCA1;NRP2;KDR;NFASC;CADM3;SNAP23;TTYH2;PRLR;NEDD9;ATP12A
126	GO:0005886	CC	plasma membrane	8.29e-05	3611	100	36	IRS1;PLSCR4;CMKLR1;CDH11;AMOTL2;SNX18;ITGBL1;PREX1;CD36;NCF2;STC1;PDGFB;C7;MTUS1;BST2;GPR183;NRCAM;SLC16A10;KCNJ2;PIK3AP1;RRAD;ENPP2;LYVE1;PDLIM5;PKP1;ABCA1;NRP2;KDR;NFASC;CADM3;SNAP23;TTYH2;PRLR;NEDD9;ATP12A
127	GO:0000267	CC	cell fraction	0.0214	1169	100	14	HSD17B2;ABCA1;CD36;NCF2;IRS1;NRP2;NR3C1;TNKS;CYTL1;SNAP23;LYVE1;FOXO3;PDLIM5;PDE3B
128	GO:0005626	CC	insoluble fraction	0.00459	879	100	13	HSD17B2;SNAP23;LYVE1;ABCA1;CD36;NCF2;IRS1;NRP2;NR3C1;TNKS;FOXO3;PDLIM5;PDE3B
129	GO:0005624	CC	membrane fraction	0.00317	846	100	13	HSD17B2;SNAP23;LYVE1;ABCA1;CD36;NCF2;IRS1;NRP2;NR3C1;TNKS;FOXO3;PDLIM5;PDE3B
130	GO:0044425	CC	membrane part	0.00232	5242	100	42	HS3ST3A1;AP3M2;IRS1;PLSCR4;CMKLR1;CDH11;AMOTL2;SNX18;ITGBL1;SLC15A3;NINJ1;CD36;NCF2;STC1;PDGFB;TNKS;C7;BST2;GPR183;NRCAM;SLC16A10;KCNJ2;HSD17B2;ATP8B4;ENPP2;MS4A4A;LYVE1;INSIG1;PDE3B;ABCA1;NUP153;NRP2;NALCN;KDR;NFASC;CADM3;TTYH2;PRLR;LILRB5;NEDD9;ATP12A
131	GO:0031224	CC	intrinsic to membrane	0.0224	4516	100	35	HS3ST3A1;IRS1;PLSCR4;CMKLR1;CDH11;ITGBL1;SLC15A3;NINJ1;CD36;NCF2;TNKS;C7;BST2;GPR183;NRCAM;SLC16A10;KCNJ2;HSD17B2;ATP8B4;ENPP2;MS4A4A;LYVE1;INSIG1;PDE3B;ABCA1;NUP153;NRP2;NALCN;KDR;NFASC;CADM3;TTYH2;PRLR;LILRB5;ATP12A
132	GO:0016021	CC	integral to membrane	0.0147	4415	100	35	HS3ST3A1;IRS1;PLSCR4;CMKLR1;CDH11;ITGBL1;SLC15A3;NINJ1;CD36;NCF2;TNKS;C7;BST2;GPR183;NRCAM;SLC16A10;KCNJ2;HSD17B2;ATP8B4;ENPP2;MS4A4A;LYVE1;INSIG1;PDE3B;ABCA1;NUP153;NRP2;NALCN;KDR;NFASC;CADM3;TTYH2;PRLR;LILRB5;ATP12A
133	GO:0044459	CC	plasma membrane part	0.00114	1892	100	22	KCNJ2;ABCA1;CD36;NCF2;IRS1;STC1;PDGFB;CMKLR1;ENPP2;C7;AMOTL2;KDR;BST2;GPR183;SNX18;ITGBL1;LYVE1;NEDD9;ATP12A;NRCAM;SLC16A10
134	GO:0031226	CC	intrinsic to plasma membrane	0.00893	1197	100	15	KCNJ2;ABCA1;CD36;NCF2;IRS1;CMKLR1;ENPP2;C7;KDR;BST2;GPR183;ITGBL1;LYVE1;ATP12A;NRCAM
135	GO:0005887	CC	integral to plasma membrane	0.00631	1158	100	15	KCNJ2;ABCA1;CD36;NCF2;IRS1;CMKLR1;ENPP2;C7;KDR;BST2;GPR183;ITGBL1;LYVE1;ATP12A;NRCAM
136	GO:0005794	CC	Golgi apparatus	0.0245	1053	100	13	HS3ST3A1;MAML2;AP3M2;ABCA1;CD36;PDGFB;TNKS;MTUS1;BST2;SNAP23;NEDD9;PDGFC;PDE3B
137	GO:0030018	CC	Z disc	0.0393	56	100	3	PDLIM5;SORBS2
138	GO:0003674	MF	molecular_function	0.0204	13615	100	79	PLSCR4;FST;TSHZ1;CMKLR1;AMOTL2;TRIM16;SNX18;ITGBL1;ZFP36L1;RNF111;SLC15A3;RSF1;PLAGL1;STC1;TNKS;GATM;PUM1;PIK3AP1;NDNF;RRAD;ATP8B4;ARID2;HUNK;LYVE1;BMP5;PDLIM5;IQGAP2;ANKS1A;FBXO8;PHF3;NUP153;NRP2;ECM1;NR3C1;NALCN;CADM3;CYTL1;SNAP23;LILRB5;BACH1;MEG3;NEDD9;ATP12A;HS3ST3A1;EED;PDCD5;IRS1;SORBS2;CDH11;PREX1;MAML2;TBX5;CD36;NCF2;MORC3;PDGFB;HSPA6;FCHSD2;BST2;GPR183;NRCAM;FOXO3;YTHDC1;KCNJ2;HSD17B2;A…
139	GO:0060089	MF	molecular transducer activity	0.0094	1203	100	15	PKP1;ABCA1;CD36;IRS1;NRP2;ECM1;NR3C1;FST;CMKLR1;KDR;BST2;GPR183;LYVE1;PRLR;LILRB5
140	GO:0004871	MF	signal transducer activity	0.0094	1203	100	15	PKP1;ABCA1;CD36;IRS1;NRP2;ECM1;NR3C1;FST;CMKLR1;KDR;BST2;GPR183;LYVE1;PRLR;LILRB5
141	GO:0005488	MF	binding	0.0218	10860	100	67	PLSCR4;FST;TSHZ1;CMKLR1;AMOTL2;TRIM16;SNX18;ITGBL1;ZFP36L1;RNF111;RSF1;PLAGL1;STC1;TNKS;PUM1;PIK3AP1;NDNF;RRAD;ATP8B4;ARID2;HUNK;LYVE1;BMP5;PDLIM5;IQGAP2;ANKS1A;PHF3;NUP153;NRP2;ECM1;NR3C1;CADM3;CYTL1;SNAP23;BACH1;NEDD9;ATP12A;EED;PDCD5;IRS1;SORBS2;CDH11;PREX1;TBX5;CD36;NCF2;MORC3;PDGFB;HSPA6;FCHSD2;BST2;NRCAM;FOXO3;YTHDC1;HSD17B2;AHSA2;FYB;ENPP2;CLPX;INSIG1;PPM1D;PDE3B;SETD2;PKP1;ABCA1;KDR;TTYH2…
142	GO:0043498	MF	cell surface binding	0.0318	52	100	3	PDGFC;CD36;PDGFB
143	GO:0005515	MF	protein binding	3.55e-05	6408	100	53	EED;IRS1;SORBS2;PLSCR4;FST;CMKLR1;AMOTL2;TRIM16;SNX18;ZFP36L1;RNF111;PREX1;RSF1;TBX5;CD36;NCF2;STC1;PDGFB;TNKS;FCHSD2;BST2;NRCAM;FOXO3;YTHDC1;AHSA2;FYB;PIK3AP1;RRAD;ENPP2;ARID2;CLPX;BMP5;INSIG1;PPM1D;PDLIM5;PDE3B;IQGAP2;ANKS1A;SETD2;PKP1;ABCA1;NUP153;NRP2;ECM1;NR3C1;KDR;CADM3;CYTL1;SNAP23;TTYH2;PRLR;BACH1;NEDD9;PDGFC
144	GO:0019838	MF	growth factor binding	0.0203	98	100	4	KDR;CD36;TRIM16;PDGFB;NRP2
145	GO:0005548	MF	phospholipid transporter activity	0.00569	29	100	3	ATP8B4;ABCA1;PLSCR4
146	GO:0005021	MF	vascular endothelial growth factor-activated receptor activity	0.00749	7	100	2	KDR;NRP2
147	GO:0051879	MF	Hsp90 protein binding	0.0365	15	100	2	NR3C1;KDR
148	GO:0005161	MF	platelet-derived growth factor receptor binding	0.0273	13	100	2	PDGFB;PDGFC
149	KEGG:00000	ke	KEGG pathways	0.05	5454	100	38	HS3ST3A1;AP3M2;IRS1;FST;SESN1;PREX1;MAML2;CD36;NCF2;PDGFB;HSPA6;C7;NRCAM;FOXO3;GATM;SLC16A10;KCNJ2;HSD17B2;PIK3AP1;ENPP2;BMP5;PPM1D;PDE3B;IQGAP2;SETD2;ABCA1;NUP153;CCNG2;NR3C1;KDR;NFASC;CADM3;SNAP23;PRLR;INMT;LILRB5;ATP12A;PDGFC
150	KEGG:04115	ke	p53 signaling pathway	0.0367	68	100	3	CCNG2;PPM1D;SESN1
151	REAC:194138	re	Signaling by VEGF	8.98e-05	11	100	3	PDGFC;KDR;NRP2
152	REAC:194313	re	VEGF ligand-receptor interactions	8.98e-05	11	100	3	PDGFC;KDR;NRP2
153	REAC:194306	re	Neurophilin interactions with VEGF and VEGFR	0.00118	5	100	2	KDR;NRP2
154	REAC:195418	re	NRP-2 associates with VEGFR1 forming complexes on cell surface	0.05	2	100	1	NRP2
155	REAC:195399	re	VEGF binds to VEGFR leading to receptor dimerization	0.00419	9	100	2	PDGFC;KDR
156	REAC:194310	re	VEGF-A,C,D,E bind to VEGFR2 leading to receptor dimerization	0.00118	5	100	2	KDR;PDGFC
157	REAC:71275	re	arginine + glycine => ornithine + guanidoacetate	0.0251	1	100	1	GATM
158	REAC:201595	re	Caspase-mediated cleavage of plakophilin-1	0.0251	1	100	1	PKP1
159	REAC:216757	re	ABCA1-mediated transport of intracellular phospholipid to the cell surface	0.05	2	100	1	ABCA1
160	REAC:109704	re	PI3K Cascade	0.0282	23	100	2	PDE3B;IRS1
161	REAC:216723	re	ABCA1-mediated transport of intracellular cholesterol to the cell surface	0.05	2	100	1	ABCA1
162	REAC:382053	re	Translocation of PDGF from ER to Golgi	0.00071	4	100	2	PDGFB;PDGFC
163	REAC:164928	re	Inhibition of HSL	0.05	2	100	1	PDE3B
164	REAC:165160	re	PDE3B signalling	0.05	2	100	1	PDE3B
165	REAC:162363	re	Phosphorylation of PDE3B	0.05	2	100	1	PDE3B
166	REAC:162425	re	Hydrolysis of cAMP to 5' AMP by Phosphorylated PDE3B	0.0251	1	100	1	PDE3B
167	REAC:352158	re	SLC16A10-mediated uptake of aromatic amino acids	0.0251	1	100	1	SLC16A10
168	REAC:74747	re	De-phosphorylation of IRS	0.05	2	100	1	IRS1
169	REAC:114690	re	Surface deployment of GpIV	0.0251	1	100	1	CD36
170	REAC:382057	re	Release of novel PDGFs as latent factors	0.05	2	100	1	PDGFC
171	REAC:216727	re	ABCA1 tetramer binds apoA-I	0.05	2	100	1	ABCA1
172	REAC:139869	re	Exocytosis of PDGF	0.05	2	100	1	PDGFB

## Sheet: downregulated_genes
	category_ID	category_type	category_name	category_group	FDR_p-value	n_genes_in_category	n_genes_in_query	n_common_genes	common_genes
1	GO:0008150	BP	biological_process	16	0.0338	13163	47	38	SERP1;CLDN10;SLC25A15;C2ORF18;CMTM4;FKBP11;SLC35B2;GGPS1;UROS;GLRX3;C9ORF80;NF2;COLEC11;BCKDK;AMIGO3;MSTO1;ZNF271;N4BP1;TSTA3;POLR2I;GGA2;LIPT1;MAF1;BCKDHA;HDLBP;SPRYD4;BAG1;STUB1;MCCC2;BCL7C;TAF10;PAEP;DNAJC16;CRCP;NDUFB11;EXOSC4;MLXIP;CEP70;POLR3C;SRPRB;POLR3H
2	GO:0035967	BP	cellular response to topologically incorrect protein	29	0.0316	80	47	3	SERP1;STUB1;SRPRB
3	GO:0009081	BP	branched chain family amino acid metabolic process	6	0.039	20	47	2	MCCC2;BCKDK;BCKDHA
4	GO:0009083	BP	branched chain family amino acid catabolic process	6	0.028	17	47	2	MCCC2;BCKDK;BCKDHA
5	GO:0006354	BP	transcription elongation, DNA-dependent	37	0.00219	93	47	4	POLR2I;TAF10;POLR3C;POLR3H
6	GO:0006383	BP	transcription from RNA polymerase III promoter	37	0.000171	49	47	4	CRCP;MAF1;POLR3C;POLR3H
7	GO:0006386	BP	termination of RNA polymerase III transcription	37	0.0315	18	47	2	POLR3C;POLR3H
8	GO:0006385	BP	transcription elongation from RNA polymerase III promoter	37	0.0315	18	47	2	POLR3C;POLR3H
9	GO:0006359	BP	regulation of transcription from RNA polymerase III promoter	37	0.0217	15	47	2	MAF1;POLR3C
10	GO:0030880	CC	RNA polymerase complex	2	0.000847	24	47	3	POLR2I;POLR3C;POLR3H
11	GO:0000428	CC	DNA-directed RNA polymerase complex	2	0.000742	23	47	3	POLR2I;POLR3C;POLR3H
12	GO:0055029	CC	nuclear DNA-directed RNA polymerase complex	2	0.000742	23	47	3	POLR2I;POLR3C;POLR3H
13	GO:0005666	CC	DNA-directed RNA polymerase III complex	2	0.00439	7	47	2	POLR3H;POLR3C
14	GO:0044444	CC	cytoplasmic part	31	0.05	5995	47	23	SERP1;LIPT1;SLC25A15;C2ORF18;BCKDHA;SLC35B2;SPRYD4;BAG1;STUB1;GGPS1;UROS;MCCC2;GLRX3;NF2;TAF10;BCKDK;CRCP;MSTO1;NDUFB11;EXOSC4;MLXIP;CEP70;SRPRB;GGA2;CCDC115
15	GO:0005575	CC	cellular_component	3	0.0133	14776	47	41	SERP1;SLC25A15;C2ORF18;GGPS1;GLRX3;C9ORF80;COLEC11;BCKDK;MSTO1;ZNF271;N4BP1;TSTA3;GGA2;CCDC115;LIPT1;BCKDHA;SPRYD4;STUB1;TMEM154;PAEP;DNAJC16;CRCP;NDUFB11;CEP70;POLR3C;POLR3H;CLDN10;CMTM4;FKBP11;SLC35B2;UROS;NF2;AMIGO3;POLR2I;MAF1;TMEM41A;HDLBP;BAG1;MCCC2;TAF10;EXOSC4;MLXIP;SRPRB;C11ORF83
16	GO:0005623	CC	cell	3	0.0338	13789	47	39	SERP1;CLDN10;SLC25A15;C2ORF18;CMTM4;FKBP11;SLC35B2;GGPS1;UROS;GLRX3;C9ORF80;NF2;BCKDK;AMIGO3;MSTO1;ZNF271;N4BP1;TSTA3;POLR2I;GGA2;CCDC115;LIPT1;MAF1;BCKDHA;TMEM41A;HDLBP;SPRYD4;BAG1;STUB1;MCCC2;TMEM154;TAF10;PAEP;DNAJC16;CRCP;NDUFB11;EXOSC4;MLXIP;CEP70;POLR3C;SRPRB;POLR3H
17	GO:0043226	CC	organelle	3	0.0335	9382	47	31	SERP1;SLC25A15;C2ORF18;SLC35B2;UROS;GLRX3;C9ORF80;NF2;BCKDK;MSTO1;ZNF271;N4BP1;POLR2I;GGA2;CCDC115;LIPT1;MAF1;BCKDHA;HDLBP;SPRYD4;BAG1;STUB1;MCCC2;TAF10;PAEP;CRCP;NDUFB11;EXOSC4;MLXIP;CEP70;POLR3C;SRPRB;POLR3H
18	GO:0043227	CC	membrane-bounded organelle	3	0.0126	8493	47	30	SERP1;SLC25A15;C2ORF18;SLC35B2;UROS;C9ORF80;NF2;BCKDK;MSTO1;ZNF271;N4BP1;POLR2I;GGA2;CCDC115;LIPT1;MAF1;BCKDHA;HDLBP;SPRYD4;BAG1;STUB1;MCCC2;TAF10;PAEP;CRCP;NDUFB11;EXOSC4;MLXIP;CEP70;POLR3C;SRPRB;POLR3H
19	GO:0044464	CC	cell part	3	0.0337	13788	47	39	SERP1;CLDN10;SLC25A15;C2ORF18;CMTM4;FKBP11;SLC35B2;GGPS1;UROS;GLRX3;C9ORF80;NF2;BCKDK;AMIGO3;MSTO1;ZNF271;N4BP1;TSTA3;POLR2I;GGA2;CCDC115;LIPT1;MAF1;BCKDHA;TMEM41A;HDLBP;SPRYD4;BAG1;STUB1;MCCC2;TMEM154;TAF10;PAEP;DNAJC16;CRCP;NDUFB11;EXOSC4;MLXIP;CEP70;POLR3C;SRPRB;POLR3H
20	GO:0043229	CC	intracellular organelle	3	0.0323	9366	47	31	SERP1;SLC25A15;C2ORF18;SLC35B2;UROS;GLRX3;C9ORF80;NF2;BCKDK;MSTO1;ZNF271;N4BP1;POLR2I;GGA2;CCDC115;LIPT1;MAF1;BCKDHA;HDLBP;SPRYD4;BAG1;STUB1;MCCC2;TAF10;PAEP;CRCP;NDUFB11;EXOSC4;MLXIP;CEP70;POLR3C;SRPRB;POLR3H
21	GO:0043231	CC	intracellular membrane-bounded organelle	3	0.0122	8482	47	30	SERP1;SLC25A15;C2ORF18;SLC35B2;UROS;C9ORF80;NF2;BCKDK;MSTO1;ZNF271;N4BP1;POLR2I;GGA2;CCDC115;LIPT1;MAF1;BCKDHA;HDLBP;SPRYD4;BAG1;STUB1;MCCC2;TAF10;PAEP;CRCP;NDUFB11;EXOSC4;MLXIP;CEP70;POLR3C;SRPRB;POLR3H
22	GO:0016779	MF	nucleotidyltransferase activity	14	0.00366	106	47	4	CRCP;POLR2I;POLR3C;POLR3H
23	GO:0034062	MF	RNA polymerase activity	14	4.84e-05	36	47	4	POLR2I;CRCP;POLR3C;POLR3H
24	GO:0003899	MF	DNA-directed RNA polymerase activity	14	4.84e-05	36	47	4	POLR2I;CRCP;POLR3C;POLR3H
25	KEGG:00240	ke	Pyrimidine metabolism	30	0.00774	87	47	3	POLR2I;POLR3C;POLR3H
26	KEGG:01100	ke	Metabolic pathways	27	0.013	1037	47	8	TSTA3;POLR2I;GGPS1;LIPT1;POLR3C;UROS;MCCC2;BCKDHA;POLR3H
27	KEGG:00230	ke	Purine metabolism	11	0.0387	153	47	3	POLR2I;POLR3C;POLR3H
28	KEGG:03020	ke	RNA polymerase	39	0.000234	27	47	3	POLR2I;POLR3C;POLR3H
29	KEGG:04623	ke	Cytosolic DNA-sensing pathway	19	0.05	52	47	2	POLR3C;POLR3H
30	KEGG:00785	ke	Lipoic acid metabolism	5	0.0384	2	47	1	LIPT1
31	REAC:189488	re	Conversion of HMB to uroporphyrinogen III	33	0.0179	1	47	1	UROS
32	REAC:74159	re	Transcription	32	0.0181	120	47	3	POLR2I;TAF10;POLR3H
33	REAC:70634	re	ornithine (cytosolic) + citrulline (mitochondrial) => ornithine (mitochondrial) + citrulline (cytosolic)	21	0.0357	2	47	1	SLC25A15
34	REAC:70773	re	beta-methylcrotonyl-CoA + ATP + CO2 <=> beta-methylglutaconyl-CoA + ADP + orthophosphate + H2O	17	0.0357	2	47	1	MCCC2
35	REAC:73946	re	Abortive initiation after formation of the first phosphodiester bond	1	0.0201	34	47	2	POLR2I;TAF10
36	REAC:76042	re	RNA Polymerase II Transcription Initiation And Promoter Clearance	18	0.0201	34	47	2	POLR2I;TAF10
37	REAC:75949	re	RNA Polymerase II Promoter Opening: First Transition	18	0.0201	34	47	2	POLR2I;TAF10
38	REAC:73776	re	RNA Polymerase II Promoter Escape	18	0.0201	34	47	2	POLR2I;TAF10
39	REAC:75873	re	Addition of Nucleotides 5 through 9 on the growing Transcript	18	0.019	33	47	2	POLR2I;TAF10
40	REAC:75869	re	Addition of the fourth nucleotide on the Nascent Transcript: Second Transition	18	0.0201	34	47	2	POLR2I;TAF10
41	REAC:75850	re	Addition of the third nucleotide on the nascent transcript	18	0.0201	34	47	2	POLR2I;TAF10
42	REAC:75953	re	RNA Polymerase II Transcription Initiation	18	0.0201	34	47	2	POLR2I;TAF10
43	REAC:75864	re	Newly Formed Phosphodiester Bond Stabilized and PPi Released	18	0.0201	34	47	2	POLR2I;TAF10
44	REAC:75861	re	NTP Binds Active Site of RNA Polymerase II	18	0.0201	34	47	2	POLR2I;TAF10
45	REAC:75866	re	Nucleophillic Attack by 3'-hydroxyl Oxygen of nascent transcript on the Alpha Phosphate of NTP	18	0.0201	34	47	2	POLR2I;TAF10
46	REAC:167477	re	Abortive HIV-1 initiation after formation of the first phosphodiester bond	40	0.0201	34	47	2	POLR2I;TAF10
47	REAC:75856	re	Abortive Initiation Before Second Transition	20	0.0201	34	47	2	POLR2I;TAF10
48	REAC:167172	re	Transcription of the HIV genome	10	0.05	54	47	2	POLR2I;TAF10
49	REAC:167162	re	RNA Polymerase II HIV-1 Promoter Escape	10	0.0201	34	47	2	POLR2I;TAF10
50	REAC:167136	re	Addition of nucleotides 5 through 9 on the growing HIV-1 transcript	10	0.019	33	47	2	POLR2I;TAF10
51	REAC:167113	re	Addition of the fourth nucleotide on the nascent HIV-1 transcript: Second Transition	10	0.0201	34	47	2	POLR2I;TAF10
52	REAC:167121	re	Addition of the third nucleotide on the nascent HIV-1 transcript	10	0.0201	34	47	2	POLR2I;TAF10
53	REAC:167164	re	HIV-1 Transcription Pre-Initiation	10	0.0201	34	47	2	POLR2I;TAF10
54	REAC:167110	re	Binding of TFIIE to the growing HIV-1 preinitiation complex	10	0.0137	28	47	2	POLR2I;TAF10
55	REAC:167095	re	Recruitment of RNA Polymerase II Holoenzyme by TFIIF to the HIV-1promoter:TFIID:TFIIA:TFIIB complex	10	0.0118	26	47	2	POLR2I;TAF10
56	REAC:167135	re	Formation of the HIV-1 closed pre-initiation complex	10	0.0201	34	47	2	POLR2I;TAF10
57	REAC:167161	re	HIV-1 Transcription Initiation	10	0.0201	34	47	2	POLR2I;TAF10
58	REAC:167134	re	Newly formed phosphodiester bond stabilized and PPi released	10	0.0201	34	47	2	POLR2I;TAF10
59	REAC:167130	re	Nucleophillic attack by 3'-hydroxyl oxygen of nascent HIV-1 transcript on the Alpha phosphate of NTP	10	0.0201	34	47	2	POLR2I;TAF10
60	REAC:167118	re	NTP binds active site of RNA Polymerase II in HIV-1 open pre-initiation complex	10	0.0201	34	47	2	POLR2I;TAF10
61	REAC:167097	re	HIV-1 Promoter Opening: First Transition	10	0.0201	34	47	2	POLR2I;TAF10
62	REAC:191322	re	Addition of isopentenyl pyrophosphate to DMAPP	22	0.0179	1	47	1	GGPS1
63	REAC:73779	re	RNA Polymerase II Transcription Pre-Initiation	13	0.0201	34	47	2	POLR2I;TAF10
64	REAC:109638	re	Recruitment of RNA Polymerase II Holoenzyme by TFIIF to the pol II promoter:TFIID:TFIIA:TFIIB complex	13	0.0118	26	47	2	POLR2I;TAF10
65	REAC:75095	re	Binding of TFIIE to the growing preinitiation complex	13	0.0137	28	47	2	POLR2I;TAF10
66	REAC:109639	re	Formation of the closed pre-initiation complex	13	0.0201	34	47	2	POLR2I;TAF10
67	REAC:75862	re	Fall Back to Closed Pre-initiation Complex	23	0.0201	34	47	2	POLR2I;TAF10
68	REAC:167484	re	Fall Back to Closed Pre-initiation Complex	9	0.0201	34	47	2	POLR2I;TAF10
69	REAC:191303	re	Another isopentenyl pyrophosphate is added to geranyl pyrophosphate	4	0.0179	1	47	1	GGPS1
70	REAC:167474	re	Abortive HIV-1 Initiation Before Second Transition	34	0.0201	34	47	2	POLR2I;TAF10
